# Supplementary material for: Integrated proteomic analysis of Brachypodium distachyon roots and leaves reveals a synergistic network in the response to drought stress and recovery
Source: Sci Rep. 2017 Apr 7;7:46183. doi: 10.1038/srep46183 (PMC5384013; doi:10.1038/srep46183)
Supplement: Supplementary Tables [file srep46183-s2.xls]

## Sheet: Table S1
Table S1. Details of 2D-DIGE experiments for protein expression analysis
gel	Cy2	Cy3	Cy5
gel 1	0h-1+24h-1+24hR-1+ 0h-2+24h-2+24hR-2+ 0h-3+24h-3+24hR-3+ 0h-4	0h-1	24h-1
gel 2		24h-2	24hR-1
gel 3		24hR-2	0h-2
gel 4		0h-3	24hR-3
gel 5		24h-3	0h-4
Three biological replicates were used for each sample.

## Sheet: Table S2A
Table S2A. Differentially accumulated proteins identified by MALDI-TOF/TOF-MS from root samples.
spot no	Protein Name	Accession No.	Protein PI	Protein MW	Protein Score	Protein Score C. I. %	Total Ion Score	Total Ion C. I. %	Peptide Count	KOG	P-value	Subcellular Localizatin
Signal transduction
R136	14-3-3-like protein A-like	gi|357118054	4.82	29.2757	229	100	184	100	10	KOG0841	0.021	Plastid
R45	guanine nucleotide-binding protein subunit beta-like protein A-like	gi|357132654	6.05	36.6	640	100	496	100	17	KOG0279	0.013	Cyto
R3	NDPK2	gi|486172011	5.93	16.6855	545	100	492	100	8	KOG0888	0.037	Cyto
R116	putative oxidoreductase GLYR1-like	gi|357149589	5.72	30.8	138	100	45	99.709	12	KOG0409	0.009	Plastid
Energy metabolism
R92	2,3-bisphosphoglycerate-independent phosphoglycerate mutase-like	gi|357125604	5.49	60.6	93	99.999	57	99.973	11	KOG4513	0.015	Cyto
R95	2,3-bisphosphoglycerate-independent phosphoglycerate mutase-like	gi|357125604	5.49	60.5869	681	100	543	100	26	KOG4513	0.034	Cyto
R96	2,3-bisphosphoglycerate-independent phosphoglycerate mutase-like	gi|357125604	5.49	60.5869	529	100	417	100	23	KOG4513	0.022	Cyto
R82	6-phosphogluconate dehydrogenase,decarboxylating-like isoform 2	gi|357110694	5.61	52.8599	599	100	492	100	20	KOG2653	0.042	Cyto
R133	ATP synthase subunit d,mitochondrial-like isoform 1	gi|357148131	5.31	19.5779	109	100	51	99.981	12	KOG3366	0.037	Mito
R87	enolase-like	gi|357145900	5.56	48.3194	434	100	320	100	19	KOG2670	0.033	Cyto
R50	fructokinase-2-like	gi|357144446	5.15	36	148	100	120	100	6	KOG2855	0.042	Plastid
R51	fructokinase-2-like	gi|357144446	5.15	36.0332	719	100	628	100	15	KOG2855	0.016	Plastid
R119	glyceraldehyde-3-phosphate dehydrogenase, cytosolic-like	gi|357144527	6.67	36.6	429	100	320	100	11	KOG0657	0.027	Cyto
R72	isocitrate dehydrogenase [NADP], chloroplastic-like	gi|357135759	5.85	46.4	293	100	198	100	16	KOG1526	0.033	Cyto
R57	malate dehydrogenase, cytoplasmic-like	gi|357146638	5.76	35.9043	901	100	793	100	16	KOG1496	0.022	Cyto
R124	NADP-dependent malic enzyme, chloroplastic-like	gi|357134360	5.7	63.3	111	100	38	97.602	14	KOG1257	0.011	Cyto
R33	probable 6-phosphogluconolactonase 4,chloroplastic-like	gi|357159550	7.11	35.2043	275	100	214	100	12	KOG3147	0.025	Plastid
R111	putative aconitate hydratase, cytoplasmic-like	gi|357114147	6.37	107.4	576	100	363	100	30	KOG0452	0.011	Plastid
R59	pyruvate dehydrogenase E1 component subunit beta, mitochondrial-like	gi|357148637	5.26	40	169	100	134	100	7	KOG0524	0.025	Mito
R60	pyruvate dehydrogenase E1 component subunit beta, mitochondrial-like	gi|357148637	5.26	39.9574	363	100	329	100	9	KOG0524	0.039	Mito
R36	soluble inorganic pyrophosphatase 1,chloroplastic-like	gi|357137937	6.04	32.0066	485	100	402	100	14	KOG1626	0.037	Plastid
R78	transaldolase 2-like	gi|357126598	6.38	46.279	110	100	53	99.988	13	KOG2772	0.015	Plastid
R102	transketolase, chloroplastic-like	gi|357110873	5.93	80.095	85	99.992	54	99.986	9	KOG0523	0.043	Plastid
R103	transketolase, chloroplastic-like	gi|357110873	5.93	80.095	84	99.989	51	99.971	11	KOG0523	0.006	Plastid
R20	triosephosphate isomerase, cytosolic-like	gi|357134081	5.24	27.2251	665	100	578	100	13	KOG1643	0.041	Cyto
R138	succinyl-CoA ligase [ADP-forming] subunit beta, mitochondrial-like	gi|357150216	6.5	45.5	286	100	136	100	20	KOG2799	0.013	Mito
R21	triosephosphate isomerase, cytosolic-like	gi|357134081	5.24	27.2251	522	100	476	100	9	KOG1643	0.022	Cyto
R105	NADH dehydrogenase [ubiquinone] iron-sulfur protein 1, mitochondrial-like	gi|357118199	5.96	81.6	956	100	782	100	30	KOG2282	0.029	Mito
R88	V-type proton ATPase subunit B 1-like	gi|357124069	5.11	54.2	552	100	422	100	17	KOG1351	0.019	Cyto
Detoxification and stress defense
R13	2-Cys peroxiredoxin BAS1,chloroplastic-like	gi|357149358	6.43	28.5127	350	100	258	100	14	KOG0852	0.022	Plastid
R121	delta-1-pyrroline-5-carboxylate dehydrogenase 12A1, mitochondrial-like	gi|357132792	6.25	61.1	285	100	194	100	16	KOG2451	0.042	Mito
R22	flavoprotein wrbA-like isoform 1	gi|357133098	6.21	21.8	102	100	35	97.324	8	KOG3135	0.03	Cyto
R63	glutamine synthetase cytosolic isozyme 1-1-like	gi|357138210	5.47	39.2755	434	100	374	100	11	KOG0683	0.015	Cyto
R14	glutathione S-transferase 3-like	gi|357126684	5.87	23.8785	271	100	244	100	6	KOG0867	0.031	Cyto
R15	glutathione S-transferase DHAR2-like isoform 1	gi|357134821	5.67	23.6302	147	100	42	99.799	14	KOG1422	0.027	Cyto
R113	glutathione S-transferase DHAR2-like isoform 1	gi|357134821	5.67	23.6	245	100	131	100	12	KOG1422	0.016	Cyto
R47	isoflavone reductase homolog IRL-like	gi|357151070	5.47	33.9027	694	100	588	100	16		0.037	Cyto
R27	L-ascorbate peroxidase 1, cytosolic-like	gi|357112766	5.71	27.593	109	100	56	99.99	10		0.015	Cyto
R25	L-ascorbate peroxidase 2, cytosolic-like	gi|357121373	5.28	28.058	90	99.997	23	79.648	11		0.029	Cyto
R81	monodehydroascorbate reductase,chloroplastic-like	gi|357139853	6.06	57.9135	387	100	303	100	18	KOG1336	0.035	Plastid
R84	monodehydroascorbate reductase,chloroplastic-like	gi|357139853	6.06	57.9135	982	100	856	100	22	KOG1336	0.027	Plastid
R6	pathogenesis-related protein 1-like	gi|357112628	5.52	17.2697	183	100	155	100	5		0.048	Cyto
R12	probable glutathione S-transferase GSTU6-like isoform 3	gi|357165474	4.88	25.7	125	100	47	99.852	10	KOG0406	0.023	Cyto
R97	probable nucleoredoxin 1-1-like	gi|357122249	4.88	64.6611	150	100	88	100	15	KOG2501	0.026	Cyto
R5	superoxide dismutase [Cu-Zn] 4A-like	gi|357121554	5.61	15.2556	71	99.806	35	98.187	6	KOG0441	0.017	Cyto
Protein metabolism
R126	5-methyltetrahydropteroyltriglutamate--homocysteine methyltransferase-like	gi|357155679	5.97	84.9836	1360	100	1228	100	25	KOG2263	0.02	Cyto
R11	40S ribosomal protein S7-like	gi|357112663	9.79	22.3181	151	100	116	100	9	KOG3320	0.044	Cyto
R143	chaperone protein ClpC1,chloroplastic-like	gi|357149201	5.95	97.6895	190	100	107	100	26	KOG1051	0.018	Plastid
R115	elongation factor 1-beta-like isoform 2	gi|357121604	4.52	22.0751	254	100	239	100	4	KOG1668	0.013	Cyto
R54	glutamine synthetase cytosolic isozyme 1-2-like	gi|357113350	5.58	39	78	99.959	49	99.91	6	KOG0683	0.026	Cyto
R80	eukaryotic initiation factor 4A-like	gi|357123622	5.38	47.2231	723	100	552	100	26	KOG0327	0.049	Cyto
R34	indole-3-glycerol phosphate lyase,chloroplastic-like	gi|357111349	8.42	34.4462	1000	100	903	100	15	KOG4175	0.026	Plastid
R91	protein disulfide-isomerase-like isoform 2	gi|357157255	4.89	53.9574	598	100	448	100	24	KOG0190	0.039	ER
R76	S-adenosylmethionine synthase 1-like isoform 2	gi|357132009	5.51	43.2058	726	100	607	100	18	KOG1506	0.013	Cyto
R74	S-adenosylmethionine synthase 3-like	gi|357132019	5.7	43.4839	590	100	444	100	21	KOG1506	0.037	Cyto
R128	small ubiquitin-related modifier 1-like	gi|357126512	4.95	11.4046	58	95.659	39	99.846	4	KOG1769	0.037	Nucl
R101	stromal 70 kDa heat shock-related protein, chloroplastic-like	gi|357134135	5.04	73.203	354	100	291	100	18	KOG0102	0.029	Plastid
R9	transcription factor BTF3-like	gi|357114436	5.98	18.5507	213	100	159	100	10	KOG2240	0.018	Cyto
Cell wall and cell structure
R73	actin-3-like	gi|357160768	5.31	41.901	910	100	824	100	15	KOG0676	0.039	Cyto
R70	actin-97-like	gi|357135037	5.23	41.929	809	100	707	100	17	KOG0676	0.013	Cyto
R83	tubulin alpha-1 chain-like	gi|357117233	4.89	50.3556	1020	100	855	100	24	KOG1376	0.035	Cyto
R85	tubulin beta-3 chain-like	gi|357136741	4.69	50.6	613	100	372	100	24	KOG1375	0.04	Cysk
R65	UDP-arabinopyranose mutase 1-like	gi|357121199	5.82	42.1301	396	100	292	100	17		0.018	Cyto
R40	xyloglucan endotransglycosylase/hydrolase protein 8-like isoform 1	gi|357145264	4.91	31.2	236	100	149	100	10		0.011	Extr
Other functions
R137	adenosine kinase 2-like	gi|357150251	5.01	37.811	153	100	126	100	7	KOG2854	0.036	Cyto
R30	caffeoyl-CoA O-methyltransferase-like	gi|357148295	4.96	27.1298	116	100	74	100	8	KOG1663	0.041	Cyto
R1	glycine-rich RNA-binding protein blt801-like	gi|357119387	5.55	15.6691	359	100	293	100	8	KOG0118	0.009	Nucl
R2	glycine-rich RNA-binding protein blt801-like	gi|357152879	5.81	16.3014	1270	100	1189	100	10	KOG0118	0.026	Nucl
R7	glycine-rich protein 2b-like	gi|357122574	5.64	19.1425	67	99.49	44	99.904	5	KOG3070	0.013	Mito
R140	LOW QUALITY PROTEIN: adenosylhomocysteinase-like	gi|357156810	5.71	54.1	185	100	82	100	17	KOG1370	0.033	Cyto
R135	probable caffeoyl-CoA O-methyltransferase At4g34050-like	gi|357148300	5.06	27	275	100	226	100	7	KOG1663	0.037	Cyto
R114	probable caffeoyl-CoA O-methyltransferase At4g34050-like	gi|357148300	5.06	26.9517	241	100	210	100	7	KOG1663	0.021	Cyto
R129	regulator of ribonuclease-like protein 2-like	gi|357123403	5.6	18.3094	66	99.28	49	99.946	4		0.043	Cyto
R49	stomatin-like protein 2-like	gi|357144941	6.41	38.5	200	100	136	100	12	KOG2620	0.006	Mito
R53	tricetin 3',4',5'-O-trimethyltransferase-like	gi|357144950	5.49	38.9796	290	100	215	100	13	KOG3178	0.037	Cyto
R55	tricetin 3',4',5'-O-trimethyltransferase-like	gi|357144950	5.49	38.9796	832	100	735	100	15	KOG3178	0.029	Cyto
R118	uncharacterized protein LOC100833662	gi|357121681	4.97	35.9676	356	100	267	100	15		0.049	Cyto
R48	uncharacterized protein LOC100824481	gi|357127362	5.88	35.9168	430	100	342	100	15		0.026	Nucl

## Sheet: Table S2B
Table S2B. The identified differentially accumulated protein (DAP) spots from 2-DE maps of Bd21 roots under drought stress treatment and recovery in combination with the MALDI-TOF MS and MS/MS data
(a) 0h:6h:12h:24h:48h:6hR:12hR:24hR:48hR
(b) The statistical probability of a true positive identification of the predicted protein, as calculated by MASCOT using MS and MS/MS data
(c) The matched peptide count.
DEP spot No.	match ID	gi Number	Protein Name	Average%Vol.Ratio (a)	Protein Score (b)	Protein Score C. I. %	Total Ion Score	Total Ion Score C. I. %	Pep. Count (c)	Calc. Mass	Obsrv. Mass	± da	± ppm	Start Seq.	End Seq.	Peptide Sequence	Ion Score	Ion Score C. I. %	Modification
R1	1	gi|357119387	glycine-rich RNA-binding protein blt801-like	1:0.89:2.24:1.27:0.8:1.14:0.83:1.84:0.89	359	100	293	100	8	847.381	847.377	-0.0036	-4	152	160	GGSGGGNWR
										851.375	851.365	-0.0104	-12	92	102	GGGGGGGYGGR
										976.423	976.405	-0.0184	-19	152	161	GGSGGGNWRE
										1131.58	1131.55	-0.0228	-20	76	85	NITVNEAQSR
										1131.58	1131.55	-0.0228	-20	76	85	NITVNEAQSR	10	0
										1563.73	1563.71	-0.0209	-13	48	61	GFGFVTFASEQSMR
										1579.72	1579.67	-0.0537	-34	48	61	GFGFVTFASEQSMR			Oxidation (M)[13]
										1848.76	1848.74	-0.0256	-14	129	151	QGGGGYGGGGGYGGG
																GGGYGGSR
										1848.76	1848.74	-0.0256	-14	129	151	QGGGGYGGGGGYGGG	98	100
																GGGYGGSR
										2004.82	2004.79	-0.0237	-12	104	128	EGGGGGYGGGGGGYG
																GGGGGGYGQR
										2004.82	2004.79	-0.0237	-12	104	128	EGGGGGYGGGGGGYG	195	100
																GGGGGGYGQR
										2160.92	2160.88	-0.0413	-19	103	128	REGGGGGYGGGGGGY
																GGGGGGGYGQR
R2	2	gi|357152879	glycine-rich RNA-binding protein blt801-like	1:0.79:2.37:1.37:1.72:1.45:1.3:1.69:1.72	1270	100	1189	100	10	876.396	876.373	-0.0233	-27	157	164	GGTDGQWR
										990.439	990.411	-0.0283	-29	157	165	GGTDGQWRN
										1103.58	1103.55	-0.0327	-30	74	83	SITVNQAQSR
										1103.58	1103.55	-0.0327	-30	74	83	SITVNQAQSR	74	100
										1259.68	1259.63	-0.0509	-40	74	84	SITVNQAQSRR
										1598.67	1598.64	-0.0298	-19	85	105	GGGGGGGYGGGGGGG
																GGYGQR
										1598.67	1598.64	-0.0298	-19	85	105	GGGGGGGYGGGGGGG	199	100
																GGYGQR
										1754.77	1754.73	-0.0379	-22	85	106	GGGGGGGYGGGGGGG
																GGYGQRR
										1754.77	1754.73	-0.0379	-22	84	105	RGGGGGGGYGGGGGG	175	100
																GGGYGQR
										1991.82	1991.8	-0.0276	-14	107	129	EGGYGGGGGYGGSGGG
																GYGQGQR
										1991.82	1991.8	-0.0276	-14	107	129	EGGYGGGGGYGGSGGG	239	100
																GYGQGQR
										2147.92	2147.89	-0.0361	-17	106	129	REGGYGGGGGYGGSGG
																GGYGQGQR
										2147.92	2147.89	-0.0361	-17	106	129	REGGYGGGGGYGGSGG	219	100
																GGYGQGQR
										2237.93	2237.91	-0.0215	-10	130	156	GGGGYGGGGGGYGGG
																AGGYGGGYGQQR
										2237.93	2237.91	-0.0215	-10	130	156	GGGGYGGGGGGYGGG	284	100
																AGGYGGGYGQQR
R3	3	gi|486172011	NDPK2	1:0.66:1.61:1.3:0.66:0.73:0.57:0.98:1.07	545	100	492	100	8	943.557	943.534	-0.0236	-25	18	26	GLIGEVISR
										943.557	943.534	-0.0236	-25	18	26	GLIGEVISR	61	99.996
										949.474	949.449	-0.0248	-26	105	113	GDFAVDIGR
										949.474	949.449	-0.0248	-26	105	113	GDFAVDIGR	52	99.963
										1347.76	1347.74	-0.0276	-20	18	29	GLIGEVISRFEK
										1397.68	1397.64	-0.0326	-23	114	126	NVIHGSDSVENAR
										1397.68	1397.64	-0.0326	-23	114	126	NVIHGSDSVENAR	107	100
										1525.77	1525.73	-0.0394	-26	114	127	NVIHGSDSVENARK
										1609.89	1609.86	-0.0324	-20	89	104	IIGATNPLASEPGTIR
										1609.89	1609.86	-0.0324	-20	89	104	IIGATNPLASEPGTIR	123	100
										1737.99	1737.96	-0.0297	-17	88	104	KIIGATNPLASEPGTIR
										1737.99	1737.96	-0.0297	-17	88	104	KIIGATNPLASEPGTIR	149	100
										2328.13	2328.08	-0.0508	-22	105	126	GDFAVDIGRNVIHGSDSV
																ENAR
R5	5	gi|357121554	superoxide dismutase [Cu-Zn] 4A-like	1:1.15:2.1:1.93:2.16:1.13:1.1:1.26:1.03	71	99.806	35	98.187	6	987.529	987.454	-0.0756	-77	143	152	VACGIIGLQG			Carbamidomethyl (C)[3]
										1140.49	1140.48	-0.0143	-13	69	78	EHGAPEDETR
										1140.49	1140.48	-0.0143	-13	69	78	EHGAPEDETR	35	98.187
										1321.67	1321.62	-0.0549	-42	115	127	AVVVHGDPDDLGK
										1343.79	1343.66	-0.1339	-100	2	15	VKAVAVLSGSEGVK
										1701.87	1701.84	-0.0305	-18	135	152	STGNAGARVACGIIGLQG			Carbamidomethyl (C)[11]
										2299.15	2299.08	-0.0674	-29	16	38	GTIFFTQEGDGPTTVTGS
																VSGLK
R6	7	gi|357112628	pathogenesis-related protein 1-lik	1:1.56:1.87:2.26:2.66:1.78:1.3:1.53:1.68	183	100	155	100	5	1325.67	1325.62	-0.0491	-37	23	34	AGVMDWHTLAPK
										1499.65	1499.62	-0.03	-20	73	84	LDFVDADKCECK			Carbamidomethyl (C)[9,11]
										1648.79	1648.72	-0.0623	-38	57	70	QFNFTSAMPFSLMK
										1664.78	1664.72	-0.0571	-34	57	70	QFNFTSAMPFSLMK			Oxidation (M)[8]
										2054.11	2054.06	-0.0483	-24	85	105	STLIEGGGIGVAIETATSHI
																K
										2054.11	2054.06	-0.0483	-24	85	105	STLIEGGGIGVAIETATSHI	0	0
																K
										2200.15	2200.12	-0.0305	-14	35	56	LASHIVASAHPVEGEGNI
																GSVR
										2200.15	2200.12	-0.0305	-14	35	56	LASHIVASAHPVEGEGNI	155	100
																GSVR
R7	11	gi|357122574	glycine-rich protein 2b-like	1:0.65:1.3:1.36:1.18:1.62:1.1:1.2:1.07	67	99.49	44	99.904	5	864.363	864.381	0.0178	21	187	193	ECTNRAN			Carbamidomethyl (C)[2]
										1129.47	1129.45	-0.0205	-18	105	117	YGGGGGGYGGGDR
										1129.47	1129.45	-0.0205	-18	105	117	YGGGGGGYGGGDR	18	60.712
										1527.58	1527.55	-0.0259	-17	128	140	GCYTCGEEGHMAR			Carbamidomethyl (C)[2,5]
										1552.63	1552.6	-0.0252	-16	174	186	ACYNCGEEGHISR			Carbamidomethyl (C)[2,5]
										1552.63	1552.6	-0.0252	-16	174	186	ACYNCGEEGHISR	26	93.51	Carbamidomethyl (C)[2,5]
										1909.88	1909.86	-0.0212	-11	44	62	SLDEGATVEFVVGSGDD
																GR
R9	17	gi|357114436	transcription factor BTF3-like	1:0.93:0:1.37:0:0.96:1.31:1.11:3.01	213	100	159	100	10	845.52	845.478	-0.0426	-50	39	45	LQSTLKR
										873.42	873.469	0.0492	56	159	165	EPELEEK
										891.468	891.451	-0.0177	-20	115	121	LAEQFQR
										937.459	937.436	-0.0222	-24	31	38	TTTTDDKR
										1001.51	1001.48	-0.0398	-40	159	166	EPELEEKK
										1047.57	1047.54	-0.0339	-32	114	121	RLAEQFQR
										1047.57	1047.54	-0.0339	-32	114	121	RLAEQFQR	40	99.375
										1302.67	1302.62	-0.0523	-40	62	72	DDVVIQFQNPK
										1728.95	1728.87	-0.0873	-50	46	61	VGVNTIPGIEEVNIFK
										2375.29	2375.26	-0.0352	-15	93	113	LQDLLPTIINQLGPDNLDN
																LR
										2375.29	2375.26	-0.0352	-15	93	113	LQDLLPTIINQLGPDNLDN	119	100
																LR
										2503.39	2503.35	-0.0339	-14	92	113	KLQDLLPTIINQLGPDNLD
																NLR
R11	21	gi|357112663	40S ribosomal protein S7-like	1:1.78:1.53:2.09:1.06:1.38:1.26:1.8:0.64	151	100	116	100	9	838.442	838.414	-0.0276	-33	143	149	YRLDGSK
										870.49	870.508	0.0171	20	108	115	GSAVQRPR
										920.52	920.488	-0.0316	-34	92	99	DVVFIATR
										920.52	920.488	-0.0316	-34	92	99	DVVFIATR	53	99.965
										998.585	998.546	-0.0391	-39	107	115	KGSAVQRPR
										1017.57	1017.5	-0.075	-74	153	160	IFLDPKER
										1053.62	1053.59	-0.0325	-31	60	68	AVVIHVPYR
										1053.62	1053.59	-0.0325	-31	60	68	AVVIHVPYR	14	0
										1099.58	1099.55	-0.0272	-25	167	175	LETFTAVYR
										1099.58	1099.55	-0.0272	-25	167	175	LETFTAVYR	50	99.932
										1821.92	1821.89	-0.0243	-13	43	58	DLYINTAIQMDVVGNR
										1848.91	1848.88	-0.0282	-15	161	175	NNTEYKLETFTAVYR
R12	22	gi|357165474	probable glutathione S-transferase GSTU6-like isoform 3	1:1.95:1.93:2.6:0:1.65:1.64:2.58:0.95	125	100	47	99.852	10	820.387	820.352	-0.0353	-43	1	8	MAGGDELK
										864.446	864.473	0.0268	31	201	208	FGELEAAK
										915.489	915.536	0.0462	50	209	216	AVLQDVDR
										915.489	915.536	0.0462	50	209	216	AVLQDVDR	11	0
										967.528	967.479	-0.0489	-51	217	224	VVEYAMKK
										1185.66	1185.6	-0.0608	-51	109	119	VPLHLTGFSSK
										1203.62	1203.67	0.0495	41	191	200	TPLLAAWMER			Oxidation (M)[8]
										1323.73	1323.77	0.0419	32	43	54	SELLLSSNPVHK
										1368.59	1368.73	0.1364	100	120	131	SNTEEDKAEAMK			Oxidation (M)[11]
										1503.82	1503.89	0.074	49	132	145	QTFVAVEALEGALR
										1503.82	1503.89	0.074	49	132	145	QTFVAVEALEGALR	36	97.984
										1751.9	1751.97	0.0716	41	209	223	AVLQDVDRVVEYAMK			Oxidation (M)[14]
R13	23	gi|357149358	2-Cys peroxiredoxin BAS1,chloroplastic-like	1:1.56:1.02:1.67:1.22:1.32:1.08:1.12:0.69	350	100	258	100	14	802.413	802.394	-0.0184	-23	245	251	SMKPDPK
										804.352	804.361	0.0087	11	124	129	HDEFEK
										805.482	805.442	-0.0399	-50	190	196	GLFIIDK
										837.377	837.347	-0.0297	-35	213	219	SVDETMR
										853.372	853.332	-0.0404	-47	213	219	SVDETMR			Oxidation (M)[6]
										874.499	874.429	-0.0703	-80	154	162	KSGGLGDLK
										1035.57	1035.51	-0.0645	-62	163	171	YPLISDVTK
										1074.56	1074.53	-0.0298	-28	245	254	SMKPDPKGSK
										1268.68	1268.61	-0.0718	-57	60	72	AGGVDELPLVGNK
										1507.87	1507.84	-0.0358	-24	176	189	SFGVLIPHQGIALR
										1507.87	1507.84	-0.0358	-24	176	189	SFGVLIPHQGIALR	118	100
										1721.93	1721.88	-0.0449	-26	197	212	EGVIQHSTINNLAIGR
										1721.93	1721.88	-0.0449	-26	197	212	EGVIQHSTINNLAIGR	140	100
										1762.96	1762.87	-0.0847	-48	155	171	SGGLGDLKYPLISDVTK
										2054.97	2054.9	-0.0679	-33	73	90	APDFDAEAVFDQEFINVK
										2508.39	2508.34	-0.0537	-21	190	212	GLFIIDKEGVIQHSTINNLA
																IGR
										2857.38	2857.32	-0.0601	-21	220	244	TLQALQYVQENPDEVCP			Carbamidomethyl (C)[16]
																AGWKPGEK
R14	24	gi|357126684	glutathione S-transferase 3-like	1:1.45:1:0.93:0.38:0.66:0.75:0.62:0.63	271	100	244	100	6	815.462	815.414	-0.0482	-59	20	27	AAAVLNEK
										1284.7	1284.66	-0.0443	-34	183	194	TAQAGLVESRPR
										1284.7	1284.66	-0.0443	-34	183	194	TAQAGLVESRPR	41	99.55
										1301.76	1301.72	-0.042	-32	8	19	LYGLALSPNVVR
										1301.76	1301.72	-0.042	-32	8	19	LYGLALSPNVVR	104	100
										1399.74	1399.66	-0.0791	-57	83	97	ATGTDLLPPASASAK
										1681.9	1681.85	-0.0485	-29	145	159	VLDVYEAHLAKPGNR
										1681.9	1681.85	-0.0485	-29	145	159	VLDVYEAHLAKPGNR	99	100
										1811.95	1811.88	-0.0716	-40	28	44	GLDFEIVPVDLTTGAHK
R15	27	gi|357134821	glutathione S-transferase DHAR2-like isoform 1	1:1.5:1.28:1.56:0.73:0.82:0.96:0.64:0.92	147	100	42	99.799	14	944.566	944.514	-0.0527	-56	26	33	VLLTLEEK
										1019.52	1019.48	-0.0385	-38	60	69	VPVFNSGDGK
										1121.61	1121.56	-0.0509	-45	201	210	EHLIAGWAPK
										1186.69	1186.63	-0.0581	-49	103	112	IFSTFIAFLK
										1497.82	1497.75	-0.0733	-49	158	169	LFHLQVSLEHFK
										1588.87	1588.81	-0.0655	-41	41	53	LIDVSNKPEWFLK
										1621.88	1621.81	-0.0721	-44	123	136	ALLDELQALEEHLK
										1657.85	1657.77	-0.0867	-52	54	69	INPEGKVPVFNSGDGK
										1759.91	1759.82	-0.0887	-50	70	84	WIADSDVITQIIEEK
										1827.84	1827.8	-0.0422	-23	9	25	AAVGHPDTLGDCPFSQR			Carbamidomethyl (C)[12]
										1827.84	1827.8	-0.0422	-23	9	25	AAVGHPDTLGDCPFSQR	42	99.799	Carbamidomethyl (C)[12]
										1908.96	1908.81	-0.1464	-77	85	102	YPTPSLVTPPEYSSVGSK
										2005.04	2004.99	-0.0446	-22	173	190	IPETLTGVHAYTEALFSR
										2005.04	2004.99	-0.0446	-22	173	190	IPETLTGVHAYTEALFSR
										2110.06	2109.94	-0.1196	-57	137	157	AHGPYINGENVSAADLSL
																GPK
										2643.27	2643.2	-0.064	-24	2	25	TVEVCVKAAVGHPDTLG			Carbamidomethyl (C)[5,19]
																DCPFSQR
R20	33	gi|357134081	triosephosphate isomerase, cytosolic-like	1:1.4:1.59:1.71:2.16:1.53:1.43:1.31:1.03	665	100	578	100	13	954.483	954.429	-0.0544	-57	5	12	FFVGGNWK
										954.483	954.429	-0.0544	-57	5	12	FFVGGNWK	59	99.992
										1033.6	1033.54	-0.0624	-60	114	123	VAYALAQGLK
										1082.58	1082.52	-0.06	-55	4	12	KFFVGGNWK
										1289.63	1289.6	-0.0375	-29	195	206	TNVSPEVAESTR
										1289.63	1289.6	-0.0375	-29	195	206	TNVSPEVAESTR	93	100
										1340.66	1340.63	-0.0345	-26	207	219	IIYGGSVTGASCR			Carbamidomethyl (C)[12]
										1340.66	1340.63	-0.0345	-26	207	219	IIYGGSVTGASCR	122	100	Carbamidomethyl (C)[12]
										1374.7	1374.67	-0.0394	-29	124	135	VIACVGETLEQR			Carbamidomethyl (C)[4]
										1374.7	1374.67	-0.0394	-29	124	135	VIACVGETLEQR	94	100	Carbamidomethyl (C)[4]
										1381.68	1381.61	-0.0717	-52	101	113	SLLGESSEFVGEK
										1381.68	1381.61	-0.0717	-52	101	113	SLLGESSEFVGEK	8	0
										1537.79	1537.74	-0.0466	-30	100	113	RSLLGESSEFVGEK
										1604.85	1604.81	-0.0398	-25	176	190	VATPAQAQEVHANLR
										1604.85	1604.81	-0.0398	-25	176	190	VATPAQAQEVHANLR	99	100
										2027.05	2027.02	-0.0334	-16	54	70	SQLRPEIQVAAQNCWVK			Carbamidomethyl (C)[14]
										2027.05	2027.02	-0.0334	-16	54	70	SQLRPEIQVAAQNCWVK	102	100	Carbamidomethyl (C)[14]
										2155.14	2155.08	-0.0629	-29	54	71	SQLRPEIQVAAQNCWVK			Carbamidomethyl (C)[14]
																K
										2319.2	2319.12	-0.0813	-35	155	175	ITDWTNVVVAYEPVWAIG
																TGK
										3039.57	3039.52	-0.0539	-18	71	99	KGGAFTGEVSAEMLANL
																GIPWVILGHSER
R21	34	gi|357134081	triosephosphate isomerase, cytosolic-like	1:1.91:1.78:2.83:1.99:1.62:1.03:1.12:1.32	522	100	476	100	9	954.483	954.438	-0.0456	-48	5	12	FFVGGNWK
										954.483	954.438	-0.0456	-48	5	12	FFVGGNWK	56	99.983
										1033.6	1033.55	-0.051	-49	114	123	VAYALAQGLK
										1289.63	1289.6	-0.0308	-24	195	206	TNVSPEVAESTR
										1289.63	1289.6	-0.0308	-24	195	206	TNVSPEVAESTR	87	100
										1340.66	1340.64	-0.0243	-18	207	219	IIYGGSVTGASCR			Carbamidomethyl (C)[12]
										1340.66	1340.64	-0.0243	-18	207	219	IIYGGSVTGASCR	63	99.997	Carbamidomethyl (C)[12]
										1374.7	1374.67	-0.0322	-23	124	135	VIACVGETLEQR			Carbamidomethyl (C)[4]
										1374.7	1374.67	-0.0322	-23	124	135	VIACVGETLEQR	94	100	Carbamidomethyl (C)[4]
										1381.68	1381.62	-0.0605	-44	101	113	SLLGESSEFVGEK
										1537.79	1537.74	-0.0407	-26	100	113	RSLLGESSEFVGEK
										1604.85	1604.82	-0.0306	-19	176	190	VATPAQAQEVHANLR
										1604.85	1604.82	-0.0306	-19	176	190	VATPAQAQEVHANLR	82	100
										2027.05	2027.03	-0.0229	-11	54	70	SQLRPEIQVAAQNCWVK			Carbamidomethyl (C)[14]
										2027.05	2027.03	-0.0229	-11	54	70	SQLRPEIQVAAQNCWVK	94	100	Carbamidomethyl (C)[14]
R22	36	gi|357133098	flavoprotein wrbA-like isoform 1	1:1.45:0:1.51:0.32:1.11:0.63:0.56:0.95	102	100	35	97.324	8	1061.55	1061.6	0.0565	53	26	36	GASSVEGVEVK
										1078.44	1078.49	0.0505	47	82	90	FGMMASQMK			Oxidation (M)[3,4,8]
										1240.61	1240.7	0.0894	72	91	101	AFFDATGGLWR
										1683.77	1683.88	0.1096	65	158	175	VQGGSPYGAGTFAGDGSR
										1683.77	1683.88	0.1096	65	158	175	VQGGSPYGAGTFAGDGSR	35	97.324
										1694.82	1694.92	0.093	55	5	18	VYVVYYSMYGHVAK			Oxidation (M)[8]
										1694.82	1694.92	0.093	55	5	18	VYVVYYSMYGHVAK			Oxidation (M)[8]
										1839.85	1839.99	0.1412	77	176	190	WPTEMELEHAFHQGK
										1855.84	1855.95	0.1045	56	176	190	WPTEMELEHAFHQGK			Oxidation (M)[5]
										2449.11	2449.25	0.1382	56	152	175	LFDMDKVQGGSPYGAGTFAGDGSR			Oxidation (M)[4]
										2574.31	2574.46	0.154	60	58	81	TDVPTITPQELAEADGVLFGFPTR
R25	42	gi|357121373	L-ascorbate peroxidase 2, cytosolic-like	1:0.85:1.47:1.79:1.2:1.42:1.15:1.21:0.98	90	99.997	23	79.648	11	877.478	877.429	-0.0487	-55	54	62	TGGPFGTIK
										974.491	974.459	-0.0316	-32	32	39	NCAPLMLR			Carbamidomethyl (C)[2]
										1249.62	1249.69	0.0737	59	121	131	QDKPEPPPEGR
										1309.65	1309.65	-0.0034	-3	132	143	LPDATQGSDHLR
										1503.76	1503.72	-0.0412	-27	40	53	LAWHSAGTFDVATK
										1571.88	1571.82	-0.0571	-36	211	224	TLLSDPAFRPLVDK
										1571.88	1571.82	-0.0571	-36	211	224	TLLSDPAFRPLVDK	23	79.648
										1585.86	1585.91	0.05	32	26	39	GLIAEKNCAPLMLR			Carbamidomethyl (C)[8]
										1601.85	1601.93	0.078	49	26	39	GLIAEKNCAPLMLR			Carbamidomethyl (C)[8], Oxidation (M)[12]
										1601.85	1601.93	0.078	49	26	39	GLIAEKNCAPLMLR			Carbamidomethyl (C)[8], Oxidation (M)[12]
										1834.92	1834.87	-0.0558	-30	63	80	CPAELAHGANAGLDIAVR			Carbamidomethyl (C)[1]
										2046.91	2046.82	-0.0913	-45	225	242	YAADEDAFFADYAEAHLK
										2264.07	2263.97	-0.0964	-43	174	193	SGFEGAWTANPLIFDNSY
																FK
										2617.3	2617.23	-0.0743	-28	144	168	QVFSTQMGLSDQDIVALS
																GGHTLGR
R27	44	gi|357112766	L-ascorbate peroxidase 1, cytosolic-like	1:1.4:0.89:1.79:0.72:1:0.85:0.7:0.64	109	100	56	99.99	10	895.434	895.486	0.052	58	53	61	TGGPFGTMK
										947.48	947.448	-0.0322	-34	31	38	SCAPLMLR			Carbamidomethyl (C)[2]
										1036.48	1036.45	-0.0301	-29	173	181	SGFEGPWTR
										1036.48	1036.45	-0.0301	-29	173	181	SGFEGPWTR	56	99.99
										1099.6	1099.63	0.0285	26	200	209	EGLLQLPSDK
										1243.65	1243.65	-0.0046	-4	137	147	GSDHLRQVFGK
										1249.62	1249.72	0.1033	83	120	130	EDKPQPPPEGR
										1309.69	1309.73	0.0444	34	131	142	LPDATKGSDHLR
										1525.74	1525.74	-0.0068	-4	230	241	AFFEDYKEAHLR
										1525.74	1525.88	0.1355	89	230	241	AFFEDYKEAHLR
										1613.93	1613.88	-0.0428	-27	210	223	TLLSDPVFRPLVEK
										1831.98	1831.93	-0.0476	-26	62	79	KPAEQAHAANAGLDIAVR
R30	48	gi|357148295	caffeoyl-CoA O-methyltransferase-like	1:1.48:1.99:2.46:0.89:1.34:1.53:1.3:1.12	116	100	74	100	8	822.374	822.358	-0.0158	-19	41	46	ENEFQR
										913.547	913.528	-0.0184	-20	106	113	IVAIDINR
										1368.69	1368.64	-0.0512	-37	114	125	DYFDMGLPVIAK
										1384.68	1384.63	-0.0529	-38	114	125	DYFDMGLPVIAK			Oxidation (M)[5]
										1427.65	1427.65	0.0039	3	5	18	GGGEQVADVHSSER
										1765.9	1765.87	-0.0257	-15	136	152	EGPAGPILDELLADEAR
										1766.95	1766.91	-0.041	-23	229	244	VEPVQLPVADGITICR			Carbamidomethyl (C)[15]
										1766.95	1766.91	-0.041	-23	229	244	VEPVQLPVADGITICR	74	100	Carbamidomethyl (C)[15]
										2374.2	2374.16	-0.0425	-18	181	203	VGGVLAYDNTLWAGTVA
																LPDGER
										2862.34	2862.28	-0.0552	-19	153	177	SGSFDFAFVDADKPNYG
																NYHEQLLK
R33	52	gi|357159550	probable 6-phosphogluconolactonase 4,chloroplastic-like	1:1.12:0.69:0.95:0.33:0.95:0.93:0.94:0.57	275	100	214	100	12	868.441	868.436	-0.0054	-6	95	102	YTADLSAK
										913.572	913.549	-0.0226	-25	161	169	LALDGLLAK
										1007.41	1007.45	0.0408	41	153	160	DHEDSNYK
										1019.52	1019.51	-0.0069	-7	320	328	EAVSMLQNK
										1022.53	1022.53	0.0024	2	252	260	DSPKPPPER
										1022.53	1022.53	0.0024	2	252	260	DSPKPPPER	32	97.176
										1273.61	1273.62	0.01	8	140	148	WHVFWVDER
										1273.61	1273.62	0.01	8	140	148	WHVFWVDER	64	99.999
										1421.72	1421.76	0.0353	25	203	216	NGVLAMSTATGFPR
										1689.95	1689.97	0.0148	9	108	124	GAFTVVLSGGSLIEALR
										1689.95	1689.97	0.0148	9	108	124	GAFTVVLSGGSLIEALR	118	100
										1761.87	1761.86	-0.0078	-4	125	139	NLAEPPYLETVDWSK
										1786.96	1786.95	-0.0122	-7	246	260	WVTHIKDSPKPPPER
										1861	1860.98	-0.0108	-6	78	94	NLLIFDAEEDLAVSLAK
										2648.37	2648.39	0.0149	6	217	241	FDVMLLGMGPDGHIASLF
																PGHPLVK
R34	55	gi|357111349	indole-3-glycerol phosphate lyase,chloroplastic-like	1:1.23:1.46:1.68:1.07:2.09:1.67:1.35:2.49	1000	100	903	100	15	1042.61	1042.58	-0.0342	-33	258	266	VEALLQEIK
										1051.56	1051.53	-0.0316	-30	175	184	GVANFMSVVK
										1067.56	1067.53	-0.0268	-25	175	184	GVANFMSVVK			Oxidation (M)[6]
										1207.66	1207.65	-0.0158	-13	174	184	RGVANFMSVVK
										1286.63	1286.63	-0.005	-4	54	67	AEASATAAPVAGDR
										1326.66	1326.63	-0.0356	-27	141	152	GTTFEDVISMVK
										1330.65	1330.62	-0.0274	-21	305	317	QLGESGSPEEGLK
										1342.66	1342.67	0.0092	7	141	152	GTTFEDVISMVK			Oxidation (M)[10]
										1488.81	1488.77	-0.0331	-22	272	286	AVAVGFGVSTPEQVK
										1488.81	1488.77	-0.0331	-22	272	286	AVAVGFGVSTPEQVK	102	100
										1786.93	1786.92	-0.0022	-1	287	304	QIAGWGADGVIVGSAMV
																R
										1786.93	1786.92	-0.0022	-1	287	304	QIAGWGADGVIVGSAMV	154	100
																R
										1802.92	1802.9	-0.0208	-12	287	304	QIAGWGADGVIVGSAMV			Oxidation (M)[16]
																R
										1802.92	1802.9	-0.0208	-12	287	304	QIAGWGADGVIVGSAMV	24	78.787	Oxidation (M)[16]
																R
										1814.93	1814.92	-0.0039	-2	234	251	ASEGFVYLVSTTGVTGA
																R
										1814.93	1814.92	-0.0039	-2	234	251	ASEGFVYLVSTTGVTGA	141	100
																R
										1912.04	1912.03	-0.0093	-5	211	227	NNLELVLLTTPTTPTER
										1912.04	1912.03	-0.0093	-5	211	227	NNLELVLLTTPTTPTER	145	100
										1960.08	1960.03	-0.0492	-25	83	101	IAFIPFIVAGDPDLATTAK
										2257.07	2257.21	0.136	60	7	32	ASSSSSVAASSAAASSAS
																FAASAAPR
										2258.2	2258.2	0	0	185	205	EAGVHGLVVPDVPLEET
																DILR
										2258.2	2258.2	0	0	185	205	EAGVHGLVVPDVPLEET	181	100
																DILR
										2424.29	2424.27	-0.0205	-8	153	173	EVVPSLSCPLALFTYYNPI			Carbamidomethyl (C)[8]
																LK
										3285.63	3285.65	0.0188	6	105	136	VLDACGSDVIELGVPYSD			Carbamidomethyl (C)[5]
																PLADGPVIQASATR
R36	62	gi|357137937	soluble inorganic pyrophosphatase 1,chloroplastic-like	1:0.99:1.27:0.79:0.39:0.66:0.81:0.7:0.56	485	100	402	100	14	857.484	857.475	-0.0093	-11	176	183	ANIGDVLR
										933.515	933.497	-0.0184	-20	69	77	VFLVDGAGR
										933.515	933.497	-0.0184	-20	69	77	VFLVDGAGR	72	100
										967.532	967.508	-0.0241	-25	241	249	IPDGKPANR
										1013.59	1013.55	-0.0328	-32	175	183	RANIGDVLR
										1112.62	1112.6	-0.0166	-15	224	233	HFPGTLTAIR
										1112.62	1112.6	-0.0166	-15	224	233	HFPGTLTAIR	77	100
										1140.64	1140.6	-0.036	-32	279	289	RNIPAGELSLA
										1205.64	1205.63	-0.0153	-13	79	88	VSPWHDVPLR
										1205.64	1205.63	-0.0153	-13	79	88	VSPWHDVPLR	52	99.959
										1306.63	1306.61	-0.0153	-12	58	68	DLGQPETLDYR
										1306.63	1306.61	-0.0153	-12	58	68	DLGQPETLDYR	87	100
										1333.74	1333.72	-0.0159	-12	78	88	KVSPWHDVPLR
										1333.74	1333.72	-0.0159	-12	78	88	KVSPWHDVPLR	46	99.837
										1362.65	1362.63	-0.023	-17	265	275	VIQETNESWEK
										1373.72	1373.69	-0.0265	-19	238	249	DYKIPDGKPANR			Oxidation (M)[1]
										1467.7	1467.73	0.0285	19	108	120	MEVATDEAFTPIK
										1528.82	1528.77	-0.0434	-28	89	102	AGDGVFHFIVEIPK
										1528.82	1528.77	-0.0434	-28	89	102	AGDGVFHFIVEIPK	68	99.999
										1997.09	1997.09	-0.0057	-3	241	259	IPDGKPANRFGLGNKPTS
																K
R40	67	gi|357145264	xyloglucan endotransglycosylase/hydrolase protein 8-like isoform 1	1:1.21:1.22:2.04:1.68:1.57:1.19:1.64:3.27	236	100	149	100	10	1130.6	1130.56	-0.0367	-32	246	255	QLGTVAWAER	3	0
										1130.6	1130.56	-0.0367	-32	246	255	QLGTVAWAER
										1145.53	1145.5	-0.0373	-33	30	40	FDVGGSGDHVR	31	84.862
										1145.53	1145.5	-0.0373	-33	30	40	FDVGGSGDHVR
										1160.61	1160.57	-0.0418	-36	47	56	TQQVALVMDR
										1176.6	1176.56	-0.0482	-41	47	56	TQQVALVMDR			Oxidation (M)[8]
										1341.6	1341.57	-0.0394	-29	269	279	FPNGFPAECFR	46	99.552	Carbamidomethyl (C)[9]
										1341.6	1341.57	-0.0394	-29	269	279	FPNGFPAECFR			Carbamidomethyl (C)[9]
										1414.77	1414.72	-0.0459	-32	157	168	NIIFQVDDVPVR	49	99.782
										1414.77	1414.72	-0.0459	-32	157	168	NIIFQVDDVPVR
										1591.78	1591.73	-0.0559	-35	67	79	DKYLFGEFSVQMK
										1594.8	1594.75	-0.0508	-32	205	217	IDWSQAPFVVNYR	22	0
										1594.8	1594.75	-0.0508	-32	205	217	IDWSQAPFVVNYR
										1607.78	1607.72	-0.0549	-34	67	79	DKYLFGEFSVQMK			Oxidation (M)[12]
										1744.64	1744.7	0.0679	39	256	268	NYMSYDYCDDGWR			Carbamidomethyl (C)[8]
										1760.63	1760.58	-0.0562	-32	256	268	NYMSYDYCDDGWR			Carbamidomethyl (C)[8], Oxidation (M)[3]
										1760.82	1760.81	-0.0144	-8	30	46	FDVGGSGDHVRVTDDGK
										1775.9	1775.83	-0.066	-37	41	56	VTDDGKTQQVALVMDR
										1791.89	1791.7	-0.189	-105	41	56	VTDDGKTQQVALVMDR			Oxidation (M)[14]
R45	84	gi|357132654	guanine nucleotide-binding protein subunit beta-like protein A-like	1:1.77:2.13:0.58:1.37:1.63:1.36:1.85:1.45	640	100	496	100	17	1034.51	1034.48	-0.0272	-26	191	198	VWNLTNCK			Carbamidomethyl (C)[7]
										1120.55	1120.51	-0.0318	-28	141	149	LWNTLGECK	58	99.98	Carbamidomethyl (C)[8]
										1120.55	1120.51	-0.0318	-28	141	149	LWNTLGECK			Carbamidomethyl (C)[8]
										1262.67	1262.65	-0.0273	-22	99	109	LWDLSTGLTTR	71	100
										1262.67	1262.65	-0.0273	-22	99	109	LWDLSTGLTTR
										1303.69	1303.65	-0.044	-34	191	200	VWNLTNCKLR			Carbamidomethyl (C)[7]
										1321.64	1321.65	0.0052	4	322	333	VFKISSGYNYSG
										1321.67	1321.65	-0.0272	-21	117	128	DVISVAFSVDNR	29	85.332
										1416.74	1416.7	-0.039	-28	228	240	DGVTLLWDLAEGK
										1442.66	1442.63	-0.0365	-25	261	272	YWLCAATEDSVK	56	99.975	Carbamidomethyl (C)[4]
										1442.66	1442.63	-0.0365	-25	261	272	YWLCAATEDSVK			Carbamidomethyl (C)[4]
										1572.84	1572.8	-0.0388	-25	228	241	DGVTLLWDLAEGKR
										1653.9	1653.85	-0.0447	-27	280	293	HVVQDLKPEFQVSK	93	100
										1653.9	1653.85	-0.0447	-27	280	293	HVVQDLKPEFQVSK
										1910.93	1910.88	-0.0473	-25	171	187	FSPNTFQPTIVSGSWDK
										1991.03	1990.99	-0.0448	-23	111	128	FVGHTKDVISVAFSVDNR
										2178	2177.97	-0.0376	-17	150	170	YTIGGDLGGGEGHTGWVSCVR	65	99.996	Carbamidomethyl (C)[19]
										2178	2177.97	-0.0376	-17	150	170	YTIGGDLGGGEGHTGWVSCVR			Carbamidomethyl (C)[19]
										2205.11	2205.07	-0.0376	-17	242	260	LYQLEAGSIIHSLCFSPNR	19	0	Carbamidomethyl (C)[14]
										2205.11	2205.07	-0.0376	-17	242	260	LYQLEAGSIIHSLCFSPNR			Carbamidomethyl (C)[14]
										2455.26	2455.22	-0.0371	-15	14	37	GHNDVVTAIAAPIDNTAFIVSSSR	106	100
										2455.26	2455.22	-0.0371	-15	14	37	GHNDVVTAIAAPIDNTAFIVSSSR
										2559.23	2559.17	-0.0574	-22	201	227	NTLAGHGGYVNAVAVSPDGSLCASGGK			Carbamidomethyl (C)[22]
										2945.47	2945.48	0.01	3	40	67	SVLVWDLTNPAPSPADGTVATDYGVPFR
R47	92	gi|357151070	isoflavone reductase homolog IRL-like	1:1.45:1.81:1.94:1.69:1.6:1.84:1.6:0.69	694	100	588	100	16	834.483	834.472	-0.0115	-14	25	32	FIVAASAR
										861.494	861.488	-0.0058	-7	52	59	AAVLQGFR
										1042.59	1042.56	-0.0326	-31	182	191	VQILGDGNVK
										1078.6	1078.59	-0.01	-9	33	42	EGHPTAVLVR
										1078.6	1078.59	-0.01	-9	33	42	EGHPTAVLVR	83	100
										1204.7	1204.7	-0.0071	-6	13	24	VLVIGGTGYIGR
										1204.7	1204.7	-0.0071	-6	13	24	VLVIGGTGYIGR	106	100
										1273.61	1273.59	-0.0113	-9	303	312	YTTVDEYLNR
										1273.61	1273.59	-0.0113	-9	303	312	YTTVDEYLNR	86	100
										1332.74	1332.7	-0.0398	-30	247	257	VYIPEDEVLKK
										1530.78	1530.74	-0.0377	-25	68	81	GDIYDHESLVAAIK
										1530.78	1530.74	-0.0377	-25	68	81	GDIYDHESLVAAIK	64	99.998
										1533.76	1533.74	-0.0222	-14	303	314	YTTVDEYLNRFL
										1627.82	1627.79	-0.0342	-21	192	206	GIFAVEDDVGTYTIK
										2021.03	2021.02	-0.0116	-6	82	100	SADVVISAVGYAQLQDQT
																R
										2021.03	2021.02	-0.0116	-6	82	100	SADVVISAVGYAQLQDQT	180	100
																R
										2171.04	2171.01	-0.03	-14	114	133	FVPSEFGNDVDHVNAVE
																PAK
										2299.28	2299.25	-0.0271	-12	258	278	IQESPPPLNVVLSLGHSV
																WVK
										2427.38	2427.34	-0.034	-14	257	278	KIQESPPPLNVVLSLGHS
																VWVK
										2597.37	2597.37	-0.0015	-1	217	238	TLYLRPPSNTLSHNELVS
																LWEK
										2597.37	2597.37	-0.0015	-1	217	238	TLYLRPPSNTLSHNELVS	70	100
																LWEK
										2694.26	2694.24	-0.0132	-5	279	302	GDHTNFEIDPSFGVEATE
																LYPEVK
R48	95	gi|357127362	uncharacterized protein LOC100824481	1:0.76:1.96:2.81:1.07:1.79:1.08:1.22:1.57	430	100	342	100	15	844.431	844.437	0.0058	7	90	97	APPPSYGR
										845.426	845.433	0.0067	8	71	79	APPAYGGGR
										925.365	925.365	0.0004	0	98	106	EDDGGYGGR
										968.37	968.372	0.0012	1	118	127	DDDGGYGGGR
										1000.53	1000.52	-0.0099	-10	89	97	RAPPPSYGR
										1049.54	1049.54	0.0012	1	187	197	AGEAGFSLAAR
										1049.54	1049.54	0.0012	1	187	197	AGEAGFSLAAR	56	99.987
										1079.54	1079.54	0.0028	3	107	117	APPPAYGHGGR
										1079.54	1079.54	0.0028	3	107	117	APPPAYGHGGR	65	99.999
										1117.59	1117.59	0.008	7	247	256	HSLGQSHPVR
										1499.69	1499.7	0.0083	6	206	217	TDRDDDAQHWIK
										1501.67	1501.79	0.112	75	209	220	DDDAQHWIKDMK
										1645.88	1645.99	0.112	68	225	239	VKDEEGYPAIALVNK
										1795.76	1795.77	0.0022	1	71	88	APPAYGGGRDDDDGGY
																GR
										2078.92	2078.93	0.0034	2	308	324	DGTTLVLWEWCEGDNQ			Carbamidomethyl (C)[11]
																R
										2078.92	2078.93	0.0034	2	308	324	DGTTLVLWEWCEGDNQ	103	100	Carbamidomethyl (C)[11]
																R
										2290.03	2290.04	0.0064	3	257	275	LASYNPEYMDESVLWTE
																SR
										2290.03	2290.04	0.0064	3	257	275	LASYNPEYMDESVLWTE	118	100
																SR
										2306.03	2306.03	0	0	257	275	LASYNPEYMDESVLWTE			Oxidation (M)[9]
																SR
										2485.2	2485.21	0.0032	1	286	307	MVNNIYLNFDALHGDKD
																HGGVR
R49	97	gi|357144941	stomatin-like protein 2-like	1:1.27:1.84:2.23:1.38:1.28:0.8:1.61:1.04	200	100	136	100	12	811.369	811.398	0.0295	36	250	256	MVSESMK
										827.364	827.423	0.0594	72	250	256	MVSESMK			Oxidation (M)[1]
										850.467	850.464	-0.0032	-4	268	274	VAEQYIK
										862.514	862.453	-0.0612	-71	57	63	KAFVIER
										929.505	929.529	0.0236	25	232	240	GEAEAILAR
										932.48	932.521	0.041	44	241	249	SQATAEGIR
										932.48	932.521	0.041	44	241	249	SQATAEGIR	19	0
										1074.52	1074.57	0.0529	49	257	267	GEGSAEAANLR
										1128.64	1128.67	0.0378	33	230	240	AKGEAEAILAR
										1128.64	1128.67	0.0378	33	230	240	AKGEAEAILAR	29	84.688
										1251.66	1251.7	0.0383	31	153	162	ITLDKTFEER
										1264.57	1264.62	0.0541	43	200	210	VAMEMQAEAER
										1264.57	1264.62	0.0541	43	200	210	VAMEMQAEAER	30	88.701
										1280.56	1280.59	0.0265	21	200	210	VAMEMQAEAER			Oxidation (M)[3]
										1302.67	1302.66	-0.0052	-4	172	183	SINEAAVDWGLK
										1381.66	1381.7	0.0445	32	158	168	TFEERDTLNEK
										1745.85	1745.91	0.0628	36	214	229	AQILESEGAMLDQANR
										1745.85	1745.91	0.0628	36	214	229	AQILESEGAMLDQANR	58	99.981
										1761.84	1761.84	-0.0038	-2	214	229	AQILESEGAMLDQANR			Oxidation (M)[10]
R50	99	gi|357144446	fructokinase-2-like	1:1.1:1.92:2.22:2.29:1.75:0.9:1.92:2.28	148	100	120	100	6	858.425	858.453	0.0282	33	162	169	SAHVAAMR			Oxidation (M)[7]
										892.402	892.449	0.0472	53	119	124	EFMFYR
										893.473	893.462	-0.0108	-12	259	267	GSVPGYSVK
										908.397	908.409	0.0114	13	119	124	EFMFYR			Oxidation (M)[3]
										908.397	908.409	0.0114	13	119	124	EFMFYR	16	0	Oxidation (M)[3]
										960.551	960.513	-0.0379	-39	197	204	EGIKSIWK
										1236.67	1236.72	0.0466	38	186	196	LPLWPSPEAAR
										1236.67	1236.72	0.0466	38	186	196	LPLWPSPEAAR	95	100
										1435.7	1435.73	0.0325	23	173	185	AAGILCSYDPNVR			Carbamidomethyl (C)[6]
										1435.7	1435.73	0.0325	23	173	185	AAGILCSYDPNVR	11	0	Carbamidomethyl (C)[6]
R51	103	gi|357144446	fructokinase-2-like	1:1.18:1.95:2.05:1.57:1.82:1.28:1.7:1.05	719	100	628	100	15	842.43	842.437	0.0072	9	162	169	SAHVAAMR
										892.402	892.401	-0.0009	-1	119	124	EFMFYR
										908.397	908.377	-0.0205	-23	119	124	EFMFYR			Oxidation (M)[3]
										1236.66	1236.67	0.0048	4	201	210	SIWKEADFIK
										1236.67	1236.67	-0.0064	-5	186	196	LPLWPSPEAAR	93	100
										1305.72	1305.69	-0.0332	-25	229	239	NVLSLWFEGLK
										1369.69	1369.76	0.0681	50	49	63	APGGAPANVACAVSK			Carbamidomethyl (C)[11]
										1435.7	1435.69	-0.0129	-9	173	185	AAGILCSYDPNVR			Carbamidomethyl (C)[6]
										1435.7	1435.69	-0.0129	-9	173	185	AAGILCSYDPNVR	64	99.998	Carbamidomethyl (C)[6]
										1705.87	1705.99	0.1201	70	170	185	AAKAAGILCSYDPNVR			Carbamidomethyl (C)[9]
										1735.84	1735.81	-0.0263	-15	74	88	FGDDEFGHMLVDILK
										1735.84	1735.81	-0.0263	-15	74	88	FGDDEFGHMLVDILK	85	100
										1751.83	1751.8	-0.0282	-16	74	88	FGDDEFGHMLVDILK			Oxidation (M)[9]
										1792.91	1792.9	-0.0076	-4	147	161	IFHYGSISLITEPCR			Carbamidomethyl (C)[14]
										1792.91	1792.9	-0.0076	-4	147	161	IFHYGSISLITEPCR	123	100	Carbamidomethyl (C)[14]
										1847.81	1847.8	-0.0131	-7	89	104	QNGVNSEGCLYDQHAR			Carbamidomethyl (C)[9]
										1926.9	1926.86	-0.0459	-24	301	317	EVLQFSNACGAICTTQK			Carbamidomethyl (C)[9,13]
										1926.9	1926.86	-0.0459	-24	301	317	EVLQFSNACGAICTTQK	75	100	Carbamidomethyl (C)[9,13]
										2049.09	2049.04	-0.0442	-22	268	288	TVDTTGAGDAFVGSLLLN
																VAK
										2114.08	2114.07	-0.0119	-6	125	143	NPSADMLLTADELNLDLI
																R
										2114.08	2114.07	-0.0119	-6	125	143	NPSADMLLTADELNLDLI	191	100
																R
										2130.07	2130.04	-0.031	-15	125	143	NPSADMLLTADELNLDLI			Oxidation (M)[6]
																R
										2196.09	2196.08	-0.0127	-6	299	317	LREVLQFSNACGAICTTQ			Carbamidomethyl (C)[11,15]
																K
R53	110	gi|357144950	tricetin 3',4',5'-O-trimethyltransferase-like	1:1.06:2.32:1.63:1.34:1.81:1.16:1.54:1.44	290	100	215	100	13	893.436	893.435	-0.0013	-1	331	337	EFEELAR
										1245.57	1245.6	0.0335	27	279	289	NCYDALPAHGK			Carbamidomethyl (C)[2]
										1331.67	1331.68	0.0105	8	132	141	VLMESWYYLK
										1341.64	1341.65	0.002	1	328	337	YEREFEELAR
										1347.67	1347.67	0.0055	4	132	141	VLMESWYYLK			Oxidation (M)[3]
										1556.74	1556.73	-0.0101	-6	62	76	LPSSSNPAAPDMVDR
										1701.73	1701.72	-0.015	-9	154	168	AYGMSAFEYHGTDPR
										1701.73	1701.72	-0.015	-9	154	168	AYGMSAFEYHGTDPR	27	91.71
										1717.73	1717.71	-0.0164	-10	154	168	AYGMSAFEYHGTDPR			Oxidation (M)[4]
										1878.04	1877.98	-0.0654	-35	290	306	VVIVECILPVNPEATPK			Carbamidomethyl (C)[6]
										1965.96	1965.94	-0.0288	-15	263	278	WILHDWSDAHCATLLK			Carbamidomethyl (C)[11]
										2022	2021.98	-0.0269	-13	307	325	AQGVFHVDMIMLAHNPG
																GK
										2038	2037.95	-0.0459	-23	307	325	AQGVFHVDMIMLAHNPG			Oxidation (M)[9]
																GK
										2339.14	2339.13	-0.0075	-3	307	327	AQGVFHVDMIMLAHNPG			Oxidation (M)[9,11]
																GKER
										2986.62	2986.61	-0.0117	-4	188	218	LLDLYPGFEGLGTLVDVG
																GGVGATVGAIVAR
										2986.62	2986.61	-0.0117	-4	188	218	LLDLYPGFEGLGTLVDVG	188	100
																GGVGATVGAIVAR
										3108.56	3108.55	-0.0091	-3	224	252	GINFDLPHVISEGIPFPGV
																THVGGDMFQK
										3114.72	3114.7	-0.019	-6	187	218	KLLDLYPGFEGLGTLVDV
																GGGVGATVGAIVAR
R54	111	gi|357113350	glutamine synthetase cytosolic isozyme 1-2-like	1:1.2:1.74:2.05:2.17:2.19:1.52:1.56:1.37	78	99.959	49	99.91	6	949.499	949.46	-0.039	-41	259	267	EAGGFEVIK
										960.479	960.477	-0.001	-1	170	177	DIVDAHYK
										1086.49	1086.53	0.0474	44	324	332	DGKGYFEDR
										1339.67	1339.64	-0.0308	-23	256	267	SMREAGGFEVIK			Oxidation (M)[2]
										1583.72	1583.74	0.0218	14	277	290	HTEHIAAYGEGNER
										1583.72	1583.74	0.0218	14	277	290	HTEHIAAYGEGNER	51	99.935
										1739.88	1739.87	-0.0172	-10	291	305	RLTGHHETADINTFK
R55	112	gi|357144950	tricetin 3',4',5'-O-trimethyltransferase-like	1:1.1:1.98:1.44:1.13:2.03:1.16:1.52:1.09	832	100	735	100	15	893.436	893.439	0.0023	3	331	337	EFEELAR
										1245.57	1245.61	0.0372	30	279	289	NCYDALPAHGK			Carbamidomethyl (C)[2]
										1331.67	1331.66	-0.0112	-8	132	141	VLMESWYYLK
										1331.67	1331.66	-0.0112	-8	132	141	VLMESWYYLK	40	99.565
										1341.64	1341.66	0.0178	13	328	337	YEREFEELAR
										1347.67	1347.66	-0.0054	-4	132	141	VLMESWYYLK			Oxidation (M)[3]
										1556.74	1556.74	0.0014	1	62	76	LPSSSNPAAPDMVDR
										1701.73	1701.73	-0.0074	-4	154	168	AYGMSAFEYHGTDPR
										1701.73	1701.73	-0.0074	-4	154	168	AYGMSAFEYHGTDPR	90	100
										1717.73	1717.7	-0.025	-15	154	168	AYGMSAFEYHGTDPR			Oxidation (M)[4]
										1761.88	1761.85	-0.0344	-20	346	360	ATYIYANAWAIEFTK
										1761.88	1761.85	-0.0344	-20	346	360	ATYIYANAWAIEFTK	30	95.336
										1878.04	1878	-0.0411	-22	290	306	VVIVECILPVNPEATPK			Carbamidomethyl (C)[6]
										1965.96	1965.95	-0.0103	-5	263	278	WILHDWSDAHCATLLK			Carbamidomethyl (C)[11]
										1965.96	1965.95	-0.0103	-5	263	278	WILHDWSDAHCATLLK	106	100	Carbamidomethyl (C)[11]
										2022	2021.99	-0.0142	-7	307	325	AQGVFHVDMIMLAHNPG
																GK
										2022	2021.99	-0.0142	-7	307	325	AQGVFHVDMIMLAHNPG	98	100
																GK
										2038	2037.96	-0.0351	-17	307	325	AQGVFHVDMIMLAHNPG			Oxidation (M)[9]
																GK
										2304.1	2304.07	-0.032	-14	111	131	WLTPNEDGVSMAALALM
																NQDK
										2339.14	2339.14	0.0042	2	307	327	AQGVFHVDMIMLAHNPG			Oxidation (M)[9,11]
																GKER
										2986.62	2986.63	0.0063	2	188	218	LLDLYPGFEGLGTLVDVG
																GGVGATVGAIVAR
										2986.62	2986.63	0.0063	2	188	218	LLDLYPGFEGLGTLVDVG	270	100
																GGVGATVGAIVAR
										3108.56	3108.57	0.0078	3	224	252	GINFDLPHVISEGIPFPGV
																THVGGDMFQK
										3108.56	3108.57	0.0078	3	224	252	GINFDLPHVISEGIPFPGV	102	100
																THVGGDMFQK
										3114.72	3114.71	-0.0127	-4	187	218	KLLDLYPGFEGLGTLVDV
R57	114	gi|357146638	malate dehydrogenase, cytoplasmic-like	1:0.92:1.79:1.35:1.66:0.91:0.54:1.07:1.23	901	100	793	100	16	863.44	863.433	-0.0072	-8	152	158	NISCLTR			Carbamidomethyl (C)[4]
										873.479	873.468	-0.011	-13	164	171	ALGQISER
										1015.58	1015.54	-0.039	-38	172	180	LNVQVTDVK
										1017.53	1017.53	0.0012	1	143	151	EFAPSIPEK
										1346.74	1346.71	-0.032	-24	56	67	MELVDAAFPLLK
										1554.73	1554.72	-0.0161	-10	112	126	SQASALEAHAAPNCK			Carbamidomethyl (C)[14]
										1649.99	1649.95	-0.0417	-25	127	142	VLVVANPANTNALILK
										1679.78	1679.77	-0.0114	-7	241	256	FSSALSAASSACDHIR			Carbamidomethyl (C)[12]
										1679.78	1679.77	-0.0114	-7	241	256	FSSALSAASSACDHIR	47	99.902	Carbamidomethyl (C)[12]
										1807.88	1807.87	-0.009	-5	240	256	KFSSALSAASSACDHIR			Carbamidomethyl (C)[13]
										1862.9	1862.9	-0.0078	-4	216	231	DDEWLNAGFIATVQQR
										1862.9	1862.9	-0.0078	-4	216	231	DDEWLNAGFIATVQQR	72	100
										2000.14	2000.13	-0.0068	-3	8	27	VLVTGAAGQIGYALVPMI
																AR
										2000.14	2000.13	-0.0068	-3	8	27	VLVTGAAGQIGYALVPMI	76	100
																AR
										2016.13	2016.1	-0.0272	-13	8	27	VLVTGAAGQIGYALVPMI			Oxidation (M)[17]
																AR
										2332.19	2332.19	-0.001	0	212	231	ELVKDDEWLNAGFIATVQ
																QR
										2332.19	2332.19	-0.001	0	212	231	ELVKDDEWLNAGFIATVQ	207	100
																QR
										2619.33	2619.33	0.0022	1	68	93	GIVATTDVVEACTGVNVA			Carbamidomethyl (C)[12]
																VMVGGFPR
										2619.33	2619.33	0.0022	1	68	93	GIVATTDVVEACTGVNVA	186	100	Carbamidomethyl (C)[12]
																VMVGGFPR
										2635.32	2635.32	-0.0022	-1	68	93	GIVATTDVVEACTGVNVA			Carbamidomethyl (C)[12], Oxidation (M)[20]
																VMVGGFPR
										2635.32	2635.32	-0.0022	-1	68	93	GIVATTDVVEACTGVNVA	46	99.901	Carbamidomethyl (C)[12], Oxidation (M)[20]
																VMVGGFPR
										2648.5	2648.27	-0.2354	-89	127	151	VLVVANPANTNALILKEFA
																PSIPEK
										2914.55	2914.55	0.0014	0	28	55	GIMLGADQPVILHMLDIP
																QAAEALNGVK
										3403.68	3403.71	0.0284	8	181	211	NVIIWGNHSSSQYPDVN
																HATVNTPSGEKPVR
R59	118	gi|357148637	pyruvate dehydrogenase E1 component subunit beta, mitochondrial-like	1:0.5:0.35:0.4:0.7:0.51:0.36:0.45:0.72	169	100	134	100	7	1133.6	1133.56	-0.0331	-29	79	88	GLLDKYGPDR
										1200.66	1200.62	-0.0343	-29	266	276	EGISAEVINLR	63	99.994
										1200.66	1200.62	-0.0343	-29	266	276	EGISAEVINLR
										1221.61	1221.58	-0.033	-27	181	191	VLTPYSAEDAR	3	0
										1221.61	1221.58	-0.033	-27	181	191	VLTPYSAEDAR
										1238.71	1238.67	-0.0362	-29	347	357	LAVPQVEDIVR	38	98.028
										1238.71	1238.67	-0.0362	-29	347	357	LAVPQVEDIVR
										1493.8	1493.71	-0.0929	-62	252	265	MVGYALQAAEILSK
										1493.8	1493.71	-0.0929	-62	252	265	MVGYALQAAEILSK
										1509.8	1509.73	-0.0652	-43	252	265	MVGYALQAAEILSK			Oxidation (M)[1]
										1687.85	1687.8	-0.0465	-28	331	346	IAGADVPMPYAANLER	16	0
										1687.85	1687.8	-0.0465	-28	331	346	IAGADVPMPYAANLER
										1703.84	1703.78	-0.0594	-35	331	346	IAGADVPMPYAANLER			Oxidation (M)[8]
										1768.9	1768.85	-0.0508	-29	137	152	SNYMSAGQISVPIVFR	17	0
										1768.9	1768.85	-0.0508	-29	137	152	SNYMSAGQISVPIVFR
										1784.9	1784.84	-0.062	-35	137	152	SNYMSAGQISVPIVFR	8	0	Oxidation (M)[4]
										1784.9	1784.84	-0.062	-35	137	152	SNYMSAGQISVPIVFR			Oxidation (M)[4]
R60	120	gi|357148637	pyruvate dehydrogenase E1 component subunit beta, mitochondrial-like	1:1.45:2.74:3.55:4.81:2.37:1.94:2.53:1.7	363	100	329	100	9	801.458	801.456	-0.0013	-2	284	291	AAINASVR
										856.5	856.49	-0.0094	-11	277	283	SIRPLDR
										1200.66	1200.65	-0.0046	-4	266	276	EGISAEVINLR
										1200.66	1200.65	-0.0046	-4	266	276	EGISAEVINLR	67	100
										1221.61	1221.6	-0.0112	-9	181	191	VLTPYSAEDAR
										1238.71	1238.7	-0.0077	-6	347	357	LAVPQVEDIVR
										1238.71	1238.7	-0.0077	-6	347	357	LAVPQVEDIVR	65	99.999
										1259.55	1259.65	0.0974	77	362	373	ACYRAGTMAATA			Carbamidomethyl (C)[2], Oxidation (M)[8]
										1313.65	1313.68	0.0275	21	32	43	SYSAAAKEMTVR
										1687.85	1687.84	-0.0046	-3	331	346	IAGADVPMPYAANLER
										1687.85	1687.84	-0.0046	-3	331	346	IAGADVPMPYAANLER	71	100
										1703.84	1703.8	-0.0432	-25	331	346	IAGADVPMPYAANLER			Oxidation (M)[8]
										1768.91	1768.9	-0.0064	-4	137	152	SNYMSAGQISVPIVFR
										1768.91	1768.9	-0.0064	-4	137	152	SNYMSAGQISVPIVFR	127	100
										1784.9	1784.87	-0.0256	-14	137	152	SNYMSAGQISVPIVFR			Oxidation (M)[4]
R63	129	gi|357138210	glutamine synthetase cytosolic isozyme 1-1-like	1:1.8:1.83:1.42:3.35:2.29:1.31:1.94:1.87	434	100	374	100	11	976.473	976.457	-0.0168	-17	170	177	DIVDSHYK
										1101.58	1101.57	-0.0042	-4	39	49	TLSGPVTDPSK
										1345.61	1345.62	0.0036	3	279	290	EHIAAYGEGNER
										1345.61	1345.62	0.0036	3	279	290	EHIAAYGEGNER	44	99.819
										1610.77	1610.77	0.0012	1	277	290	HKEHIAAYGEGNER
										1610.77	1610.77	0.0012	1	277	290	HKEHIAAYGEGNER	18	15.588
										1793.93	1793.93	0.0069	4	19	34	IIAEYIWIGGSGMDLR
										1793.93	1793.93	0.0069	4	19	34	IIAEYIWIGGSGMDLR	126	100
										1809.92	1809.91	-0.0094	-5	19	34	IIAEYIWIGGSGMDLR			Oxidation (M)[13]
										1809.92	1809.91	-0.0094	-5	19	34	IIAEYIWIGGSGMDLR	39	99.367	Oxidation (M)[13]
										1840.87	1840.88	0.0036	2	296	311	HETADIHTFSWGVANR
										1840.87	1840.88	0.0036	2	296	311	HETADIHTFSWGVANR	131	100
										2464.13	2464.11	-0.0188	-8	85	106	GNNILVMCDCYTPAGEPI			Carbamidomethyl (C)[8,10]
																PTNK
										2620.23	2620.24	0.0078	3	85	107	GNNILVMCDCYTPAGEPI			Carbamidomethyl (C)[8,10]
																PTNKR
										2620.23	2620.24	0.0078	3	85	107	GNNILVMCDCYTPAGEPI	56	99.988	Carbamidomethyl (C)[8,10]
																PTNKR
										2690.37	2690.38	0.0078	3	333	356	RPASNMDPYVVTAMIAD
																TTILWKP
										2706.36	2706.36	-0.0056	-2	333	356	RPASNMDPYVVTAMIAD			Oxidation (M)[6]
																TTILWKP
										2722.36	2722.33	-0.0298	-11	333	356	RPASNMDPYVVTAMIAD			Oxidation (M)[6,14]
																TTILWKP
										2912.44	2912.44	0.0022	1	113	137	IFSNPAVSAEEPWYGIEQ
																EYTLLQK
										2972.39	2972.41	0.0117	4	53	79	WNYDGSSTGQAPGEDS
																EVILYPQAIFK
R65	131	gi|357121199	UDP-arabinopyranose mutase 1-like	1:0.91:2.13:0.7:1.01:1.13:1.43:1.29:0.61	396	100	292	100	17	839.441	839.403	-0.0376	-45	159	165	GYPFSLR
										879.388	879.335	-0.0522	-59	308	314	ECDTVQK			Carbamidomethyl (C)[2]
										881.477	881.412	-0.0649	-74	330	336	IDPYFVK
										989.541	989.472	-0.0698	-71	276	284	ASNPFVNLK
										1180.63	1180.56	-0.0733	-62	123	132	DINALEQHIK
										1201.64	1201.56	-0.0717	-60	266	275	TGLPYLWHSK
										1201.64	1201.56	-0.0717	-60	266	275	TGLPYLWHSK	59	99.994
										1240.67	1240.55	-0.1239	-100	255	265	VICDHLSLGVK			Carbamidomethyl (C)[3]
										1254.61	1254.56	-0.0532	-42	315	324	CYISLSEQVR			Carbamidomethyl (C)[1]
										1254.61	1254.56	-0.0532	-42	315	324	CYISLSEQVR	28	93.032	Carbamidomethyl (C)[1]
										1282.74	1282.68	-0.0572	-45	20	30	DQLDIVIPTIR
										1282.74	1282.68	-0.0572	-45	20	30	DQLDIVIPTIR	70	100
										1430.59	1430.51	-0.0735	-51	244	254	YDDMWAGWCVK			Carbamidomethyl (C)[9]
										1446.58	1446.49	-0.0905	-63	244	254	YDDMWAGWCVK			Carbamidomethyl (C)[9], Oxidation (M)[4]
										1501.7	1501.63	-0.0616	-41	61	72	VPEGFDYELYNR
										1501.7	1501.63	-0.0616	-41	61	72	VPEGFDYELYNR	100	100
										1592.73	1592.65	-0.0847	-53	105	117	YVFTIDDDCFVAK			Carbamidomethyl (C)[9]
										1720.83	1720.92	0.0944	55	104	117	KYVFTIDDDCFVAK			Carbamidomethyl (C)[10]
										1729.79	1729.72	-0.0681	-39	209	223	GTLFPMCGMNLAFDR			Carbamidomethyl (C)[7]
										1729.79	1729.72	-0.0681	-39	209	223	GTLFPMCGMNLAFDR			Carbamidomethyl (C)[7]
										1745.78	1745.72	-0.0578	-33	209	223	GTLFPMCGMNLAFDR			Carbamidomethyl (C)[7], Oxidation (M)[6]
										2094.05	2093.97	-0.0844	-40	224	243	TLIGPAMYFGLMGDGQPI
																GR
										2094.05	2093.97	-0.0844	-40	224	243	TLIGPAMYFGLMGDGQPI	13	0
																GR
										2110.05	2109.93	-0.1162	-55	224	243	TLIGPAMYFGLMGDGQPI			Oxidation (M)[7]
																GR
										2292.13	2292.04	-0.0939	-41	133	151	NLLSPSTPFFFNTLYDPY
																R
										2292.13	2292.04	-0.0939	-41	133	151	NLLSPSTPFFFNTLYDPY	22	67.633
R70	145	gi|357135037	actin-97-like	1:0.91:2.22:1.76:3.23:2.32:1.83:1.98:2.03	809	100	707	100	17	976.448	976.4	-0.0487	-50	21	30	AGFAGDDAPR
										1118.51	1118.46	-0.052	-46	199	208	GYSFTTSAER
										1118.51	1118.46	-0.052	-46	199	208	GYSFTTSAER	53	99.973
										1176.55	1176.56	0.0051	4	42	52	HTGVMVGMGQK			Oxidation (M)[5,8]
										1182.53	1182.53	-0.0018	-2	53	63	DAYVGDEAQSK
										1198.71	1198.65	-0.0591	-49	31	41	AVFPSIVGRPR
										1198.71	1198.65	-0.0591	-49	31	41	AVFPSIVGRPR	44	99.799
										1487.68	1487.61	-0.0612	-41	362	374	DEYDESGPAIVHR
										1487.68	1487.61	-0.0612	-41	362	374	DEYDESGPAIVHR	122	100
										1515.75	1515.69	-0.0615	-41	87	97	IWHHTFYNELR
										1515.75	1515.69	-0.0615	-41	87	97	IWHHTFYNELR	77	100
										1525.76	1525.72	-0.0395	-26	315	328	MSKEITALAPSSMK			Oxidation (M)[1,13]
										1547.81	1547.67	-0.1385	-89	180	193	LDLAGRDLTDSLMK
										1547.81	1547.67	-0.1385	-89	180	193	LDLAGRDLTDSLMK
										1563.8	1563.66	-0.1488	-95	180	193	LDLAGRDLTDSLMK			Oxidation (M)[13]
										1730.87	1730.85	-0.0179	-10	194	208	ILTERGYSFTTSAER
										1747.89	1747.82	-0.0648	-37	241	256	SYELPDGQVITIGAER
										1747.89	1747.82	-0.0648	-37	241	256	SYELPDGQVITIGAER	150	100
										1855.93	1855.84	-0.0968	-52	218	233	LAYVALDYEQELETAK
										1932.88	1932.79	-0.0866	-45	71	86	YPIEHGIVSNWDDMEK
										1948.87	1948.78	-0.0929	-48	71	86	YPIEHGIVSNWDDMEK			Oxidation (M)[14]
										1954.06	1953.97	-0.094	-48	98	115	VAPEEHPVLLTEAPLNPK
										1954.06	1953.97	-0.094	-48	98	115	VAPEEHPVLLTEAPLNPK	93	100
										2197.1	2197.01	-0.0825	-38	294	314	DLYGNIVLSGGTTMFPGI
																ADR
										2213.09	2213	-0.0913	-41	294	314	DLYGNIVLSGGTTMFPGI			Oxidation (M)[14]
																ADR
										2325.19	2325.12	-0.072	-31	293	314	KDLYGNIVLSGGTTMFPG
																IADR
R72	149	gi|357135759	isocitrate dehydrogenase [NADP], chloroplastic-like	1:0.41:1.39:0.71:1.33:1.09:0.53:0.93:0.93	293	100	198	100	16	907.504	907.478	-0.0258	-28	23	29	VFWQSIK	16	0
										907.504	907.478	-0.0258	-28	23	29	VFWQSIK
										993.454	993.431	-0.0231	-23	135	142	HAFGDQYR	70	99.999
										993.454	993.431	-0.0231	-23	135	142	HAFGDQYR
										1007.56	1007.52	-0.0347	-34	205	212	WPLYLSTK	3	0
										1007.56	1007.52	-0.0347	-34	205	212	WPLYLSTK
										1033.58	1033.55	-0.029	-28	103	111	NIINGTVFR	28	76.254
										1033.58	1033.55	-0.029	-28	103	111	NIINGTVFR
										1135.59	1135.56	-0.0277	-24	43	51	YYDLGVLHR	34	94.33
										1135.59	1135.56	-0.0277	-24	43	51	YYDLGVLHR
										1156.51	1156.48	-0.0292	-25	261	270	SEGGYVWACK			Carbamidomethyl (C)[9]
										1251.63	1251.62	-0.01	-8	87	95	EFNLKQMWR
										1355.69	1355.66	-0.0323	-24	302	314	TIEAEAAHGTVTR	16	0
										1355.69	1355.66	-0.0323	-24	302	314	TIEAEAAHGTVTR
										1378.65	1378.63	-0.0205	-15	239	249	FEAAGIWYEHR
										1472.81	1472.77	-0.0381	-26	375	388	DLALLVQGSSNVTR	33	91.991
										1472.81	1472.77	-0.0381	-26	375	388	DLALLVQGSSNVTR
										1496.84	1496.8	-0.043	-29	122	134	LVPGWTKPICIGR			Carbamidomethyl (C)[10]
										1593.78	1593.74	-0.0376	-24	237	249	SKFEAAGIWYEHR
										1676.76	1676.72	-0.0382	-23	8	22	VANPIVEMDGDEMTR
										1692.76	1692.71	-0.0461	-27	8	22	VANPIVEMDGDEMTR			Oxidation (M)[8]
										1708.75	1708.72	-0.0332	-19	8	22	VANPIVEMDGDEMTR			Oxidation (M)[8,13]
										1773.97	1773.92	-0.046	-26	103	117	NIINGTVFREPIICK			Carbamidomethyl (C)[14]
										1797.88	1797.84	-0.0354	-20	322	338	GGETSTNSIASIFAWTR
										2078.02	2077.97	-0.0476	-23	389	406	SHYLNTEEFIDAVAAELR
R73	150	gi|357160768	actin-3-like	1:0.92:1.52:0.85:2.43:1.79:0.75:1.51:1.49	910	100	824	100	15	976.448	976.409	-0.0389	-40	21	30	AGFAGDDAPR
										1132.53	1132.48	-0.0425	-38	199	208	GYSFTTTAER
										1132.53	1132.48	-0.0425	-38	199	208	GYSFTTTAER	62	99.997
										1176.55	1176.57	0.0182	15	42	52	HTGVMVGMGQK			Oxidation (M)[5,8]
										1182.53	1182.53	-0.0013	-1	53	63	DAYVGDEAQSK
										1198.71	1198.66	-0.0437	-36	31	41	AVFPSIVGRPR
										1198.71	1198.66	-0.0437	-36	31	41	AVFPSIVGRPR	54	99.977
										1429.67	1429.63	-0.0447	-31	362	374	GEYDESGPAIVHR
										1429.67	1429.63	-0.0447	-31	362	374	GEYDESGPAIVHR	110	100
										1515.75	1515.7	-0.0462	-30	87	97	IWHHTFYNELR
										1515.75	1515.7	-0.0462	-30	87	97	IWHHTFYNELR	79	100
										1747.89	1747.84	-0.0507	-29	241	256	SYELPDGQVITIGAER
										1747.89	1747.84	-0.0507	-29	241	256	SYELPDGQVITIGAER	123	100
										1932.88	1932.8	-0.0756	-39	71	86	YPIEHGIVSNWDDMEK
										1954.06	1953.98	-0.0813	-42	98	115	VAPEEHPVLLTEAPLNPK
										1954.06	1953.98	-0.0813	-42	98	115	VAPEEHPVLLTEAPLNPK	75	100
										2183.08	2183.02	-0.0637	-29	294	314	DLYGNIVLSGGSTMFPGI
																ADR
										2183.08	2183.02	-0.0637	-29	294	314	DLYGNIVLSGGSTMFPGI	134	100
																ADR
										2199.08	2199.02	-0.0581	-26	294	314	DLYGNIVLSGGSTMFPGI			Oxidation (M)[14]
																ADR
										2311.18	2311.11	-0.0695	-30	293	314	KDLYGNIVLSGGSTMFPG
																IADR
										2452.22	2452.17	-0.0517	-21	234	256	SSSSVEKSYELPDGQVITI
																GAER
										3151.64	3151.58	-0.0595	-19	150	179	TTGIVLDSGDGVSHTVPI
																YEGYALPHAILR
										3151.64	3151.58	-0.0595	-19	150	179	TTGIVLDSGDGVSHTVPI	188	100
																YEGYALPHAILR
										3170.5	3170.48	-0.0212	-7	259	286	CPEVLFQPSFIGMEAAGI			Carbamidomethyl (C)[1]
																HETTYNSIMK
R74	153	gi|357132019	S-adenosylmethionine synthase 3-like	1:0.85:2.92:2.03:0.43:1.99:1.21:2.29:1.21	590	100	444	100	21	887.531	887.498	-0.0324	-37	294	302	SIIASGLAR
										979.474	979.437	-0.0373	-38	366	374	TAAYGHFGR
										979.474	979.437	-0.0373	-38	366	374	TAAYGHFGR	42	99.669
										995.516	995.478	-0.0375	-38	172	179	TQVTVEYR
										995.516	995.478	-0.0375	-38	172	179	TQVTVEYR	22	70.192
										1011.59	1011.51	-0.0892	-88	330	337	IPDREILR
										1059.53	1059.49	-0.0394	-37	180	189	NESGAMVPVR
										1075.52	1075.47	-0.0515	-48	180	189	NESGAMVPVR			Oxidation (M)[6]
										1135.62	1135.53	-0.0884	-78	283	293	SGAYIARQAAK
										1141.61	1141.57	-0.0425	-37	230	239	TIFHLNPSGR
										1141.61	1141.57	-0.0425	-37	230	239	TIFHLNPSGR	40	99.532
										1375.64	1375.6	-0.0467	-34	160	171	DGTCAWLRPDGK			Carbamidomethyl (C)[4]
										1375.64	1375.6	-0.0467	-34	160	171	DGTCAWLRPDGK	13	0	Carbamidomethyl (C)[4]
										1436.75	1436.71	-0.0354	-25	50	62	TNMVMVLGEITTK
										1453.75	1453.7	-0.0498	-34	240	254	FVIGGPHGDAGLTGR
										1453.75	1453.7	-0.0498	-34	240	254	FVIGGPHGDAGLTGR	122	100
										1503.74	1503.68	-0.0599	-40	159	171	KDGTCAWLRPDGK			Carbamidomethyl (C)[5]
										1592.76	1592.7	-0.0539	-34	77	91	NIGFVSDDVGLDADR
										1592.76	1592.7	-0.0539	-34	77	91	NIGFVSDDVGLDADR	42	99.659
										1662.84	1662.75	-0.085	-51	375	388	DDADFTWEVVKPLK
										1963.97	1963.89	-0.0751	-38	256	275	IIIDTYGGWGAHGGGAFS
																GK
										1963.97	1963.89	-0.0751	-38	256	275	IIIDTYGGWGAHGGGAFS	30	94.45
																GK
										2009.02	2008.94	-0.0749	-37	341	357	ENFDFRPGMISINLDLK
										2025.01	2024.91	-0.0963	-48	341	357	ENFDFRPGMISINLDLK			Oxidation (M)[9]
										2092.06	2091.97	-0.0874	-42	255	275	KIIIDTYGGWGAHGGGAF
																SGK
										2153.11	2153	-0.1084	-50	341	358	ENFDFRPGMISINLDLKK			Oxidation (M)[9]
R76	155	gi|357132009	S-adenosylmethionine synthase 1-like isoform 2	1:0.7:1.73:1.3:0.4:1.16:0.68:1.32:0.74	726	100	607	100	18	830.437	830.392	-0.0445	-54	276	282	DPTKVDR
										887.531	887.505	-0.026	-29	294	302	SIIASGLAR
										979.474	979.444	-0.0306	-31	366	374	TAAYGHFGR
										979.474	979.444	-0.0306	-31	366	374	TAAYGHFGR	79	100
										1141.61	1141.58	-0.0335	-29	230	239	TIFHLNPSGR
										1141.61	1141.58	-0.0335	-29	230	239	TIFHLNPSGR	69	100
										1288.76	1288.69	-0.077	-60	214	224	EHVIKPVIPEK
										1374.66	1374.62	-0.0346	-25	160	171	NGTCAWLRPDGK			Carbamidomethyl (C)[4]
										1453.75	1453.72	-0.0323	-22	240	254	FVIGGPHGDAGLTGR
										1453.75	1453.72	-0.0323	-22	240	254	FVIGGPHGDAGLTGR	118	100
										1502.72	1502.7	-0.026	-17	50	62	TNMVMVFGEITTK			Oxidation (M)[3,5]
										1606.77	1606.73	-0.0413	-26	77	91	NIGFISDDVGLDADR
										1606.77	1606.73	-0.0413	-26	77	91	NIGFISDDVGLDADR	107	100
										1662.84	1662.77	-0.0651	-39	375	388	DDADFTWEVVKPLK
										1963	1962.95	-0.0409	-21	172	189	TQVTVEYLNEGGAMVPV
																R
										1963	1962.95	-0.0409	-21	172	189	TQVTVEYLNEGGAMVPV	126	100
																R
										1978.99	1978.93	-0.0608	-31	172	189	TQVTVEYLNEGGAMVPV			Oxidation (M)[14]
																R
										1978.99	1978.93	-0.0608	-31	172	189	TQVTVEYLNEGGAMVPV	38	99.109	Oxidation (M)[14]
																R
										2009.02	2008.96	-0.0564	-28	341	357	ENFDFRPGMISINLDLK
										2025.01	2024.94	-0.0729	-36	341	357	ENFDFRPGMISINLDLK			Oxidation (M)[9]
										2092.06	2092	-0.0595	-28	255	275	KIIIDTYGGWGAHGGGAF
R78	159	gi|357126598	transaldolase 2-like	1:0.74:0.92:1.16:1.8:1.52:1.24:1.58:1.22	110	100	53	99.988	13	849.377	849.345	-0.0326	-38	144	150	DIQDACK			Carbamidomethyl (C)[6]
										960.518	960.472	-0.0462	-48	47	56	SPVIAMASGK
										976.513	976.481	-0.0318	-33	47	56	SPVIAMASGK			Oxidation (M)[6]
										1004.58	1004.51	-0.071	-71	322	330	LLWASTSVK
										1028.57	1028.52	-0.0552	-54	276	285	TGTPEALALR
										1028.57	1028.52	-0.0552	-54	276	285	TGTPEALALR	30	97.967
										1191.64	1191.54	-0.096	-81	101	111	GVTSNPTIFQK
										1199.64	1199.59	-0.0558	-47	254	264	VTSVASFFVSR
										1201.71	1201.61	-0.0953	-79	191	200	VVNRPNVYIK
										1313.69	1313.63	-0.06	-46	201	212	IPATAECVPSIR			Carbamidomethyl (C)[7]
										1313.69	1313.63	-0.06	-46	201	212	IPATAECVPSIR	22	87.35	Carbamidomethyl (C)[7]
										1317.66	1317.59	-0.0701	-53	174	186	LANDTQGTVEAAK
										1423.71	1423.61	-0.1044	-73	132	143	DAESAYWELVIK
										1445.65	1445.58	-0.0787	-54	112	124	AISSSNAYDDQFK
										1837.92	1837.8	-0.1199	-65	369	386	TIDANVSEAEGIYSALGK
										2557.21	2557.11	-0.102	-40	151	173	LFEPIYDQTDGADGYVSV
																EVSPR
R80	167	gi|357123622	eukaryotic initiation factor 4A-like	1:0.8:0.97:0.82:0.62:1.74:1.09:1.59:0.75	723	100	552	100	26	876.446	876.401	-0.0451	-51	293	299	VDWLTDK
										891.487	891.431	-0.0561	-63	235	241	FMNKPVR
										894.475	894.398	-0.0777	-87	391	397	MLFDIQK
										907.482	907.414	-0.068	-75	235	241	FMNKPVR			Oxidation (M)[2]
										910.47	910.383	-0.0875	-96	391	397	MLFDIQK			Oxidation (M)[1]
										935.52	935.437	-0.0824	-88	131	139	ALGDYLGVK
										958.52	958.432	-0.088	-92	120	127	ELAQQIEK
										976.557	976.493	-0.0641	-66	378	386	GVAINFVTR
										976.557	976.493	-0.0641	-66	378	386	GVAINFVTR	51	99.951
										1017.55	1017.47	-0.0805	-79	247	255	DELTLEGIK
										1026.53	1026.45	-0.0714	-70	256	263	QFYVNVEK
										1093.61	1093.53	-0.0818	-75	177	185	QSLRPDHIK
										1104.65	1104.58	-0.0684	-62	377	386	KGVAINFVTR
										1104.65	1104.58	-0.0684	-62	377	386	KGVAINFVTR	57	99.989
										1114.68	1114.61	-0.0703	-63	333	342	VLITTDLLAR
										1114.68	1114.61	-0.0703	-63	333	342	VLITTDLLAR	81	100
										1142.57	1142.5	-0.0716	-63	140	150	VHACVGGTSVR			Carbamidomethyl (C)[4]
										1142.57	1142.5	-0.0716	-63	140	150	VHACVGGTSVR	35	98.204	Carbamidomethyl (C)[4]
										1173.65	1173.57	-0.0732	-62	246	255	RDELTLEGIK
										1173.65	1173.57	-0.0732	-62	246	255	RDELTLEGIK	52	99.964
										1179.58	1179.52	-0.0613	-52	293	301	VDWLTDKMR			Oxidation (M)[8]
										1249.71	1249.59	-0.1223	-98	176	185	RQSLRPDHIK
										1401.73	1401.62	-0.1178	-84	78	91	GLDVIQQAQSGTGK
										1439.63	1439.63	0.0006	0	1	14	MAGMAPEGSQFDAK
										1461.85	1461.76	-0.0971	-66	155	169	ILASGVHVVVGTPGR
										1461.85	1461.76	-0.0971	-66	155	169	ILASGVHVVVGTPGR	96	100
R81	169	gi|357139853	monodehydroascorbate reductase,chloroplastic-like	1:0.73:1.05:1.38:1.63:1.14:1.71:1.8:1.37	387	100	303	100	18	962.48	962.43	-0.0505	-52	402	409	VEHVDHAR
										1087.51	1087.46	-0.0503	-46	437	445	IFEYEGSSR
										1087.51	1087.46	-0.0503	-46	437	445	IFEYEGSSR	27	88.227
										1235.55	1235.53	-0.0168	-14	114	124	TFVEHGMADGR			Oxidation (M)[7]
										1249.73	1249.63	-0.0993	-79	24	34	FLFLEVAAALR
										1295.72	1295.66	-0.0627	-48	226	237	IGGNLPGVHYIR
										1295.72	1295.66	-0.0627	-48	226	237	IGGNLPGVHYIR	51	99.955
										1347.67	1347.61	-0.0616	-46	513	525	SATSVEDALDIAR
										1352.65	1352.64	-0.0083	-6	469	479	IATFWIDTDDR
										1439.73	1439.67	-0.0631	-44	208	221	YGSLIISTGCAAAR			Carbamidomethyl (C)[10]
										1439.73	1439.67	-0.0631	-44	208	221	YGSLIISTGCAAAR	16	0	Carbamidomethyl (C)[10]
										1457.67	1457.61	-0.0643	-44	426	436	AYDYLPYFYSR
										1457.67	1457.61	-0.0643	-44	426	436	AYDYLPYFYSR	71	100
										1470.8	1470.72	-0.0721	-49	131	143	EAVPPYERPALTK
										1472.71	1472.65	-0.0565	-38	156	169	LPGFHTCVGSGGQR			Carbamidomethyl (C)[7]
										1472.71	1472.65	-0.0565	-38	156	169	LPGFHTCVGSGGQR	35	98.426	Carbamidomethyl (C)[7]
										1567.79	1567.71	-0.0722	-46	98	113	EYVIVGGGNAAGYAAR
										1567.79	1567.71	-0.0722	-46	98	113	EYVIVGGGNAAGYAAR	82	100
										1575.82	1575.74	-0.0829	-53	238	253	DVADADSLVSSLGKAK
										1593.83	1593.74	-0.0914	-57	469	481	IATFWIDTDDRLK
										1597.76	1597.79	0.0266	17	83	97	AFSVSAAAVFDNENR
										1803.01	1802.84	-0.1624	-90	377	394	TSVPGIFAIGDVAAFPLK
										1823.94	1823.82	-0.1218	-67	410	425	KSAHHCIETLLTSQAK			Carbamidomethyl (C)[6]
										2180.12	2180.03	-0.0962	-44	482	501	GVFLESGTSEEFSLLPQL
																AR
										2180.12	2180.03	-0.0962	-44	482	501	GVFLESGTSEEFSLLPQL	20	47.654
																AR
R82	171	gi|357110694	6-phosphogluconate dehydrogenase, decarboxylating-like isoform 2	1:1.55:1.57:0.61:1.25:1.68:1.65:2.11:0.89	599	100	492	100	20	846.432	846.397	-0.0351	-41	39	45	VDETVQR
										943.521	943.478	-0.0432	-46	320	327	AQLIEDVR
										1045.56	1045.5	-0.0642	-61	39	47	VDETVQRAK
										1052.55	1052.5	-0.0526	-50	26	34	GFPISVYNR
										1052.55	1052.5	-0.0526	-50	26	34	GFPISVYNR	69	100
										1064.57	1064.52	-0.0556	-52	292	300	FLSGLKDER
										1064.57	1064.52	-0.0556	-52	292	300	FLSGLKDER	44	99.762
										1071.62	1071.56	-0.0538	-50	320	328	AQLIEDVRK
										1109.64	1109.59	-0.0537	-48	441	450	LPANLVQAQR
										1109.64	1109.59	-0.0537	-48	441	450	LPANLVQAQR	51	99.962
										1185.64	1185.59	-0.0517	-44	353	363	GWGLNLGELAR
										1185.64	1185.59	-0.0517	-44	353	363	GWGLNLGELAR	78	100
										1238.55	1238.52	-0.0353	-29	246	256	DDQGEGYLVDK
										1258.55	1258.49	-0.0587	-47	451	460	DYFGAHTYER
										1258.55	1258.49	-0.0587	-47	451	460	DYFGAHTYER	76	100
										1380.77	1380.7	-0.0755	-55	439	450	DRLPANLVQAQR
										1380.77	1380.7	-0.0755	-55	439	450	DRLPANLVQAQR	25	81.607
										1397.69	1397.62	-0.0749	-54	335	346	ICSYAQGMNIIK			Carbamidomethyl (C)[2]
										1413.69	1413.59	-0.0931	-66	335	346	ICSYAQGMNIIK			Carbamidomethyl (C)[2], Oxidation (M)[8]
										1580.72	1580.63	-0.0891	-56	461	473	VDMPGSFHTEWFK
										1596.72	1596.62	-0.0944	-59	461	473	VDMPGSFHTEWFK			Oxidation (M)[3]
R83	172	gi|357117233	tubulin alpha-1 chain-like	1:0.88:0.8:0.71:1.41:1.37:0.54:1:0.6	1020	100	855	100	24	887.433	887.387	-0.0462	-52	395	401	FDLMYAK
										888.467	888.413	-0.0543	-61	423	430	EDLAALEK
										1001.56	1001.51	-0.0539	-54	327	336	DVNAAVATIK
										1007.45	1007.42	-0.0318	-32	97	105	EDAANNFAR
										1007.45	1007.42	-0.0318	-32	97	105	EDAANNFAR	86	100
										1059.53	1059.49	-0.0437	-41	395	402	FDLMYAKR			Oxidation (M)[4]
										1132.57	1132.53	-0.0354	-31	113	121	EIVDLCLDR			Carbamidomethyl (C)[6]
										1267.51	1267.47	-0.0368	-29	312	320	YMACCLMYR			Carbamidomethyl (C)[4,5]
										1267.51	1267.47	-0.0368	-29	312	320	YMACCLMYR	42	99.644	Carbamidomethyl (C)[4,5]
										1283.5	1283.45	-0.0558	-43	312	320	YMACCLMYR			Carbamidomethyl (C)[4,5], Oxidation (M)[2]
										1299.5	1299.43	-0.0664	-51	312	320	YMACCLMYR			Carbamidomethyl (C)[4,5], Oxidation (M)[2,7]
										1396.69	1396.69	-0.0031	-2	391	401	IDHKFDLMYAK			Oxidation (M)[8]
										1396.76	1396.69	-0.0685	-49	85	96	QLFHPEQLISGK	97	100
										1401.75	1401.68	-0.0705	-50	113	123	EIVDLCLDRIR			Carbamidomethyl (C)[6]
										1473.86	1473.82	-0.0473	-32	230	243	LVSQVISSLTASLR
										1473.86	1473.82	-0.0473	-32	230	243	LVSQVISSLTASLR	113	100
										1598.77	1598.7	-0.0643	-40	340	352	TIQFVDWCPTGFK			Carbamidomethyl (C)[8]
										1691.87	1691.81	-0.0593	-35	216	229	SLDIERPTYTNLNR
										1691.87	1691.81	-0.0593	-35	216	229	SLDIERPTYTNLNR	71	100
										1701.91	1701.85	-0.0512	-30	65	79	AVFVDLEPTVIDEVR
										1701.91	1701.85	-0.0512	-30	65	79	AVFVDLEPTVIDEVR	74	100
										1754.87	1754.8	-0.066	-38	339	352	RTIQFVDWCPTGFK			Carbamidomethyl (C)[9]
										1792.93	1792.85	-0.0786	-44	265	280	IHFMLSSYAPVISAEK
										1808.93	1808.83	-0.0908	-50	265	280	IHFMLSSYAPVISAEK			Oxidation (M)[4]
										1871.93	1871.85	-0.0871	-47	353	370	CGINYQPPSVVPGGDLA			Carbamidomethyl (C)[1]
																K
										1885.91	1885.86	-0.0569	-30	374	390	AVCMISNSTSVVEVFSR			Carbamidomethyl (C)[3]
R84	175	gi|357139853	monodehydroascorbate reductase,chloroplastic-like	1:0.82:1.08:0.91:1.65:1.51:0.42:1.31:0.97	982	100	856	100	22	950.498	950.442	-0.0567	-60	144	151	GYLFPPEK
										962.48	962.444	-0.0362	-38	402	409	VEHVDHAR
										1087.51	1087.47	-0.0369	-34	437	445	IFEYEGSSR
										1087.51	1087.47	-0.0369	-34	437	445	IFEYEGSSR	76	100
										1219.55	1219.51	-0.0402	-33	114	124	TFVEHGMADGR
										1235.55	1235.5	-0.0502	-41	114	124	TFVEHGMADGR			Oxidation (M)[7]
										1295.72	1295.69	-0.0365	-28	226	237	IGGNLPGVHYIR
										1295.72	1295.69	-0.0365	-28	226	237	IGGNLPGVHYIR	107	100
										1347.67	1347.63	-0.0427	-32	513	525	SATSVEDALDIAR
										1352.65	1352.6	-0.0454	-34	469	479	IATFWIDTDDR
										1352.65	1352.6	-0.0454	-34	469	479	IATFWIDTDDR	54	99.979
										1387.72	1387.64	-0.0789	-57	314	327	GALIDKLDAGSDGR
										1439.73	1439.7	-0.0344	-24	208	221	YGSLIISTGCAAAR			Carbamidomethyl (C)[10]
										1439.73	1439.7	-0.0344	-24	208	221	YGSLIISTGCAAAR	113	100	Carbamidomethyl (C)[10]
										1457.67	1457.64	-0.0341	-23	426	436	AYDYLPYFYSR
										1457.67	1457.64	-0.0341	-23	426	436	AYDYLPYFYSR	90	100
										1470.8	1470.75	-0.0409	-28	131	143	EAVPPYERPALTK
										1472.71	1472.67	-0.0315	-21	156	169	LPGFHTCVGSGGQR			Carbamidomethyl (C)[7]
										1472.71	1472.67	-0.0315	-21	156	169	LPGFHTCVGSGGQR	67	99.999	Carbamidomethyl (C)[7]
										1567.79	1567.75	-0.0379	-24	98	113	EYVIVGGGNAAGYAAR
										1567.79	1567.75	-0.0379	-24	98	113	EYVIVGGGNAAGYAAR	159	100
										1575.82	1575.77	-0.0565	-36	238	253	DVADADSLVSSLGKAK
										1593.83	1593.78	-0.0482	-30	469	481	IATFWIDTDDRLK
										1593.83	1593.78	-0.0482	-30	469	481	IATFWIDTDDRLK	60	99.995
										1597.76	1597.79	0.0267	17	83	97	AFSVSAAAVFDNENR
										1695.85	1695.79	-0.0559	-33	411	425	SAHHCIETLLTSQAK			Carbamidomethyl (C)[5]
R85	177	gi|357136741	tubulin beta-3 chain-like	1:1.3:2.57:2.96:3.19:3.49:2.61:2.71:3.08	613	100	372	100	24	1059.53	1059.5	-0.0252	-24	310	318	YLTASAMFR	16	0
										1059.53	1059.5	-0.0252	-24	310	318	YLTASAMFR
										1065.43	1065.41	-0.0208	-20	298	306	NMMCAADPR			Carbamidomethyl (C)[4]
										1075.52	1075.49	-0.0335	-31	310	318	YLTASAMFR			Oxidation (M)[7]
										1077.53	1077.5	-0.0334	-31	155	162	IREEYPDR	42	99.049
										1077.53	1077.5	-0.0334	-31	155	162	IREEYPDR
										1081.42	1081.43	0.0095	9	298	306	NMMCAADPR			Carbamidomethyl (C)[4], Oxidation (M)[2]
										1139.69	1139.66	-0.0318	-28	253	262	LAVNLIPFPR	33	93.266
										1139.69	1139.66	-0.0318	-28	253	262	LAVNLIPFPR
										1146.59	1146.56	-0.0337	-29	242	251	FPGQLNSDLR	43	99.262
										1146.59	1146.56	-0.0337	-29	242	251	FPGQLNSDLR
										1215.58	1215.55	-0.0324	-27	381	390	VSEQFTAMFR	49	99.824
										1215.58	1215.55	-0.0324	-27	381	390	VSEQFTAMFR
										1231.58	1231.54	-0.0413	-34	381	390	VSEQFTAMFR	32	90.51	Oxidation (M)[8]
										1231.58	1231.54	-0.0413	-34	381	390	VSEQFTAMFR			Oxidation (M)[8]
										1266.6	1266.56	-0.0345	-27	36	46	YAGDSDLQLER	14	0
										1266.6	1266.56	-0.0345	-27	36	46	YAGDSDLQLER
										1274.69	1274.65	-0.0366	-29	242	252	FPGQLNSDLRK	8	0
										1274.69	1274.65	-0.0366	-29	242	252	FPGQLNSDLRK
										1342.64	1342.6	-0.0352	-26	47	58	INVYYNEASGGR	104	100
										1342.64	1342.6	-0.0352	-26	47	58	INVYYNEASGGR
										1371.68	1371.64	-0.0431	-31	381	391	VSEQFTAMFRR
										1384.7	1384.65	-0.0505	-36	163	174	MMLTFSVFPSPK
										1387.68	1387.63	-0.0481	-35	381	391	VSEQFTAMFRR			Oxidation (M)[8]
										1400.7	1400.64	-0.0537	-38	163	174	MMLTFSVFPSPK			Oxidation (M)[1]
										1416.69	1416.64	-0.0524	-37	163	174	MMLTFSVFPSPK			Oxidation (M)[1,2]
										1431.6	1431.59	-0.0098	-7	298	309	NMMCAADPRHGR			Carbamidomethyl (C)[4], Oxidation (M)[2]
										1446.69	1446.65	-0.0416	-29	325	336	EVDEQMLNVQNK
										1622.85	1622.82	-0.0276	-17	263	276	LHFFMVGFAPLTSR
										1638.85	1638.8	-0.0465	-28	263	276	LHFFMVGFAPLTSR			Oxidation (M)[5]
										1647.81	1647.77	-0.043	-26	63	77	AVLMDLEPGTMDSLR
										1663.8	1663.75	-0.0563	-34	63	77	AVLMDLEPGTMDSLR			Oxidation (M)[4]
										1679.8	1679.74	-0.0602	-36	63	77	AVLMDLEPGTMDSLR			Oxidation (M)[4,11]
										1696.83	1696.76	-0.0711	-42	337	350	NSSYFVEWIPNNVK
										1746.87	1746.81	-0.0635	-36	283	297	ALTVPELTQQMWDSK
										1762.87	1762.8	-0.0687	-39	283	297	ALTVPELTQQMWDSK			Oxidation (M)[11]
										1822.92	1822.86	-0.0639	-35	3	19	EILHIQGGQCGNQIGAK			Carbamidomethyl (C)[10]
										1933.87	1933.82	-0.0582	-30	20	35	FWEVICDEHGIDQTGK			Carbamidomethyl (C)[6]
										1973	1972.94	-0.0538	-27	104	121	GHYTEGAELIDSVLDVVR	72	100
										1973	1972.94	-0.0538	-27	104	121	GHYTEGAELIDSVLDVVR
										2101.09	2101.03	-0.0581	-28	104	122	GHYTEGAELIDSVLDVVRK
										2110.06	2110.01	-0.0562	-27	1	19	MREILHIQGGQCGNQIGAK			Carbamidomethyl (C)[12]
										2126.06	2125.99	-0.0722	-34	1	19	MREILHIQGGQCGNQIGAK			Carbamidomethyl (C)[12], Oxidation (M)[1]
										2814.34	2814.28	-0.0615	-22	78	103	SGPYGQIFRPDNFVFGQSGAGNNWAK
										3163.47	3163.42	-0.0537	-17	351	379	SSVCDIPPTGLTMSSTFIGNSTSIQEMFR			Carbamidomethyl (C)[4]
										3179.47	3179.41	-0.063	-20	351	379	SSVCDIPPTGLTMSSTFIGNSTSIQEMFR			Carbamidomethyl (C)[4], Oxidation (M)[13]
R87	186	gi|357145900	enolase-like	1:0.47:1.25:1.14:1.8:1.35:1.25:1.18:1.26	434	100	320	100	19	801.472	801.444	-0.028	-35	228	234	EGLELLK
										806.452	806.431	-0.0213	-26	418	423	YNQLLR
										911.411	911.377	-0.034	-37	54	62	DGGSDYLGK
										918.508	918.464	-0.0433	-47	347	354	SCNALLLK			Carbamidomethyl (C)[2]
										978.504	978.474	-0.03	-31	439	446	FRAPVEPY
										978.504	978.474	-0.03	-31	439	446	FRAPVEPY	43	99.761
										1189.6	1189.56	-0.0451	-38	190	199	MGVEVYHNLK
										1205.6	1205.55	-0.0494	-41	190	199	MGVEVYHNLK			Oxidation (M)[1]
										1238.58	1238.56	-0.0288	-23	373	383	HAGWGVMTSHR
										1238.58	1238.56	-0.0288	-23	373	383	HAGWGVMTSHR	27	89.188
										1254.58	1254.54	-0.043	-34	373	383	HAGWGVMTSHR			Oxidation (M)[7]
										1491.77	1491.69	-0.0779	-52	424	438	IEEELGAAAVYAGAK
										1551.86	1551.79	-0.0765	-49	134	147	IPLYQHIANLAGNK
										1573.84	1573.77	-0.071	-45	355	369	VNQIGSVTESIEAVK
										1679.96	1679.89	-0.0674	-40	133	147	KIPLYQHIANLAGNK
										1790.93	1790.88	-0.0448	-25	36	53	AAVPSGASTGVYEALELR
										1790.93	1790.88	-0.0448	-25	36	53	AAVPSGASTGVYEALELR	83	100
										1884.96	1884.88	-0.0839	-45	169	185	LAMQEFMILPTGATSFK
										1900.95	1900.87	-0.0887	-47	169	185	LAMQEFMILPTGATSFK			Oxidation (M)[3]
										1916.95	1916.86	-0.0937	-49	169	185	LAMQEFMILPTGATSFK			Oxidation (M)[3,7]
										1983.85	1983.8	-0.0525	-26	18	35	GNPTVEVDVCCSDGTFA			Carbamidomethyl (C)[10,11]
																R
										1983.85	1983.8	-0.0525	-26	18	35	GNPTVEVDVCCSDGTFA	123	100	Carbamidomethyl (C)[10,11]
																R
										2000.96	2000.89	-0.0752	-38	246	263	VVIGMDVAASEFYNDKD
																K
										2141.16	2141.1	-0.0611	-29	148	168	HLVLPVPAFNVINGGSHA
																GNK
										2251.05	2250.97	-0.0845	-38	83	102	DPTTQAELDNFMVQQLD
																GTK
										2324.04	2323.95	-0.0911	-39	206	227	YGQDATNVGDEGGFAPN
R88	187	gi|357124069	V-type proton ATPase subunit B 1-like	1:1.11:1.53:2.08:1.17:2.14:1.78:2.02:3.27	552	100	422	100	17	842.448	842.461	0.0129	15	293	299	EEVPGRR
										875.469	875.44	-0.0296	-34	50	57	LGDGTTRR
										921.446	921.452	0.0064	7	382	390	SAIGEGMTR
										937.441	937.428	-0.0128	-14	382	390	SAIGEGMTR			Oxidation (M)[7]
										1029.5	1029.49	-0.011	-11	477	484	TLDQFYSR
										1034.56	1034.55	-0.0112	-11	42	49	YQEIVNIR
										1034.56	1034.55	-0.0112	-11	42	49	YQEIVNIR	49	99.864
										1088.58	1088.55	-0.0284	-26	95	104	TPVSLDMLGR
										1104.57	1104.54	-0.0359	-33	95	104	TPVSLDMLGR			Oxidation (M)[7]
										1127.55	1127.54	-0.0106	-9	440	449	FVAQGAYDTR
										1127.55	1127.54	-0.0106	-9	440	449	FVAQGAYDTR	64	99.996
										1229.47	1229.55	0.0719	58	225	234	DFEENGSMER			Oxidation (M)[8]
										1229.47	1229.55	0.0719	58	225	234	DFEENGSMER	14	0	Oxidation (M)[8]
										1255.64	1255.63	-0.0129	-10	439	449	KFVAQGAYDTR
										1255.64	1255.63	-0.0129	-10	439	449	KFVAQGAYDTR	19	0
										1385.73	1385.66	-0.0739	-53	83	94	YTTVQFTGEVLK
										1453.67	1453.65	-0.018	-12	477	488	TLDQFYSRDATH
										1596.91	1596.9	-0.0131	-8	365	378	QIYPPINVLPSLSR
										1596.91	1596.9	-0.0131	-8	365	378	QIYPPINVLPSLSR	77	100
										1715.93	1715.91	-0.0201	-12	235	249	VTLFLNLANDPTIER
										1715.93	1715.91	-0.0201	-12	235	249	VTLFLNLANDPTIER	97	100
										1912.88	1912.88	0.0053	3	300	315	GYPGYMYTDLATIYER
										1928.87	1928.82	-0.0512	-27	300	315	GYPGYMYTDLATIYER			Oxidation (M)[6]
										2050.99	2050.98	-0.0097	-5	391	408	RDHSDVSNQLYANYAIGK
										2178.15	2178.15	-0.0002	0	163	182	IPLFSAAGLPHNEIAAQICR			Carbamidomethyl (C)[19]
										2772.4	2772.43	0.0281	10	415	438	AVVGEEALSSEDLLYLEFLDKFER
										2772.4	2772.43	0.0281	10	415	438	AVVGEEALSSEDLLYLEFLDKFER	104	100
R91	202	gi|357157255	protein disulfide-isomerase-like isoform 2	1:0.92:1.01:1.49:1.47:1.7:1.11:1:0.82	598	100	448	100	24	865.453	865.424	-0.0285	-33	438	445	KVAYDGGR
										898.442	898.397	-0.0448	-50	240	247	FFQGNSAK
										936.467	936.439	-0.0282	-30	43	50	SLAPEYEK
										989.578	989.504	-0.0742	-75	58	66	HDPPIVLAK
										993.467	993.47	0.0026	3	1	8	MDTTEQIR
										1136.58	1136.54	-0.0484	-43	107	116	EAEGIVDYLK
										1166.59	1166.54	-0.0526	-45	446	455	TADDIVEYIK
										1195.64	1195.58	-0.0553	-46	81	90	YEIQGFPTLK
										1195.64	1195.58	-0.0553	-46	81	90	YEIQGFPTLK	53	99.97
										1210.62	1210.59	-0.0347	-29	230	239	NPDNHPYLLK
										1226.69	1226.65	-0.0399	-33	182	192	GETAVERPLVR
										1226.69	1226.65	-0.0399	-33	182	192	GETAVERPLVR	54	99.978
										1249.57	1249.54	-0.03	-24	264	274	SAYYGAVEDFK
										1264.68	1264.61	-0.0634	-50	107	117	EAEGIVDYLKK
										1268.58	1268.56	-0.0108	-9	128	139	APEDASHLEDGK
										1423.71	1423.64	-0.0639	-45	343	355	SEPIPEANNEPVK
										1432.77	1432.71	-0.0624	-44	356	368	VVVADNLDDVVFK
										1492.7	1492.64	-0.0537	-36	264	276	SAYYGAVEDFKDK
										1492.7	1492.64	-0.0537	-36	264	276	SAYYGAVEDFKDK	50	99.947
										1550.85	1550.78	-0.063	-41	193	205	LFKPFDELVVDTK
										1550.85	1550.78	-0.063	-41	193	205	LFKPFDELVVDTK	74	100
										1611.89	1611.79	-0.0956	-59	81	93	YEIQGFPTLKIFR
										1792.9	1792.89	-0.0082	-5	9	25	EAVLTLGTDNFDDAIAK
										1792.9	1792.89	-0.0082	-5	9	25	EAVLTLGTDNFDDAIAK
										1865.87	1865.84	-0.0305	-16	166	181	SDYDFGHTVHANHLPR
										1865.87	1865.84	-0.0305	-16	166	181	SDYDFGHTVHANHLPR	122	100
R92	207	gi|357125604	2,3-bisphosphoglycerate-independent phosphoglycerate mutase-like	1:1.7:2.68:1.93:2.03:2.21:1.51:1.61:2.76	93	99.999	57	99.973	11	924.526	924.504	-0.0218	-24	163	170	LHILTDGR
										1030.59	1030.55	-0.035	-34	403	411	ALEIAEKTR
										1109.53	1109.48	-0.0444	-40	214	222	YENDWGVVK
										1193.71	1193.58	-0.1318	-110	161	170	IRLHILTDGR
										1214.68	1214.64	-0.0407	-34	331	340	YLVDPPLIER	18	0
										1214.68	1214.64	-0.0407	-34	331	340	YLVDPPLIER
										1274.64	1274.6	-0.039	-31	110	120	IYEGAGFNYIK
										1274.64	1274.6	-0.039	-31	110	120	IYEGAGFNYIK
										1433.71	1433.66	-0.0461	-32	224	236	GWDAQVLGEAPYK
										1473.7	1473.67	-0.035	-24	296	307	ALEFADFDKFDR	21	0.192
										1473.7	1473.67	-0.035	-24	296	307	ALEFADFDKFDR
										1731.95	1731.88	-0.0674	-39	126	142	GTLHLIGLLSDGGVHSR
										1792.92	1792.86	-0.0623	-35	270	286	SVGPIVDGDAVVTFNFR	17	0
										1792.92	1792.86	-0.0623	-35	270	286	SVGPIVDGDAVVTFNFR
										1891.9	1891.88	-0.0218	-12	38	53	YNCIHVAQTPVMDSLK			Carbamidomethyl (C)[3], Oxidation (M)[12]
R95	210	gi|357125604	2,3-bisphosphoglycerate-independent phosphoglycerate mutase-like	1:1.21:2.25:1.21:2.25:1.46:1.6:1.45:1.47	681	100	543	100	26	814.478	814.403	-0.0752	-92	246	252	TLRAEPK
										859.434	859.388	-0.0467	-54	484	491	AGQPMLDK
										866.386	866.361	-0.0249	-29	207	213	MNVTMDR
										875.429	875.378	-0.0516	-59	484	491	AGQPMLDK			Oxidation (M)[5]
										882.381	882.343	-0.0377	-43	207	213	MNVTMDR			Oxidation (M)[1]
										896.472	896.431	-0.0418	-47	341	348	TSGEYLVK
										898.376	898.34	-0.0362	-40	207	213	MNVTMDR			Oxidation (M)[1,5]
										924.526	924.492	-0.0341	-37	163	170	LHILTDGR
										924.526	924.492	-0.0341	-37	163	170	LHILTDGR	52	99.972
										944.541	944.475	-0.0659	-70	100	109	LVDAALASGK
										946.415	946.43	0.0147	16	374	381	SGYFDETK
										992.541	992.487	-0.0539	-54	237	245	FQSALEAVK
										1042.49	1042.44	-0.0476	-46	353	361	TFACSETVK			Carbamidomethyl (C)[4]
										1069.66	1069.59	-0.068	-64	143	151	LDQVQLLLK
										1109.53	1109.47	-0.0565	-51	214	222	YENDWGVVK
										1214.68	1214.62	-0.0557	-46	331	340	YLVDPPLIER
										1214.68	1214.62	-0.0557	-46	331	340	YLVDPPLIER	48	99.918
										1274.64	1274.57	-0.0674	-53	110	120	IYEGAGFNYIK
										1274.64	1274.57	-0.0674	-53	110	120	IYEGAGFNYIK	68	100
										1387.66	1387.59	-0.0682	-49	315	326	YAGMLQYDGELK
										1403.65	1403.58	-0.0755	-54	315	326	YAGMLQYDGELK			Oxidation (M)[4]
										1433.71	1433.63	-0.0783	-55	224	236	GWDAQVLGEAPYK
										1468.72	1468.72	-0.003	-2	349	361	NGVRTFACSETVK			Carbamidomethyl (C)[8]
										1473.7	1473.65	-0.0489	-33	296	307	ALEFADFDKFDR
										1473.7	1473.65	-0.0489	-33	296	307	ALEFADFDKFDR	73	100
										1481.71	1481.66	-0.0439	-30	362	373	FGHVTFFWNGNR
R96	211	gi|357125604	2,3-bisphosphoglycerate-independent phosphoglycerate mutase-like	1:1.24:2.1:1.52:1.54:1.57:1.32:1.67:1.17	529	100	417	100	23	859.434	859.413	-0.0209	-24	484	491	AGQPMLDK
										866.386	866.371	-0.0148	-17	207	213	MNVTMDR
										875.429	875.398	-0.0313	-36	484	491	AGQPMLDK			Oxidation (M)[5]
										882.381	882.363	-0.0176	-20	207	213	MNVTMDR			Oxidation (M)[1]
										896.472	896.442	-0.0304	-34	341	348	TSGEYLVK
										924.526	924.501	-0.0253	-27	163	170	LHILTDGR
										924.526	924.501	-0.0253	-27	163	170	LHILTDGR	53	99.976
										944.541	944.492	-0.0493	-52	100	109	LVDAALASGK
										946.415	946.435	0.0199	21	374	381	SGYFDETK
										992.541	992.497	-0.0437	-44	237	245	FQSALEAVK
										1030.59	1030.54	-0.0474	-46	403	411	ALEIAEKTR
										1042.49	1042.46	-0.0288	-28	353	361	TFACSETVK			Carbamidomethyl (C)[4]
										1069.66	1069.61	-0.0532	-50	143	151	LDQVQLLLK
										1109.53	1109.49	-0.0382	-34	214	222	YENDWGVVK
										1214.68	1214.64	-0.0342	-28	331	340	YLVDPPLIER
										1214.68	1214.64	-0.0342	-28	331	340	YLVDPPLIER	50	99.952
										1274.64	1274.6	-0.0437	-34	110	120	IYEGAGFNYIK
										1274.64	1274.6	-0.0437	-34	110	120	IYEGAGFNYIK	58	99.992
										1387.66	1387.63	-0.0286	-21	315	326	YAGMLQYDGELK
										1403.65	1403.61	-0.0396	-28	315	326	YAGMLQYDGELK			Oxidation (M)[4]
										1433.71	1433.66	-0.0423	-30	224	236	GWDAQVLGEAPYK
										1473.7	1473.68	-0.0226	-15	296	307	ALEFADFDKFDR
										1473.7	1473.68	-0.0226	-15	296	307	ALEFADFDKFDR	52	99.969
										1481.71	1481.69	-0.021	-14	362	373	FGHVTFFWNGNR
										1589.81	1589.78	-0.0228	-14	223	236	RGWDAQVLGEAPYK
										1731.95	1731.92	-0.028	-16	126	142	GTLHLIGLLSDGGVHSR
R97	213	gi|357122249	probable nucleoredoxin 1-1-like	1:0.56:1.34:2.47:2.39:2.5:2.51:1.65:3.06	150	100	88	100	15	815.487	815.446	-0.0417	-51	320	326	LEILAEK
										926.567	926.515	-0.0516	-56	356	364	VPVSQLVGK
										1175.71	1175.66	-0.0501	-43	119	129	GIPHLVILDAK
										1175.71	1175.66	-0.0501	-43	119	129	GIPHLVILDAK	59	99.998
										1195.7	1195.62	-0.0823	-69	443	455	GIPSLVAIGPSGK
										1379.76	1379.7	-0.0541	-39	380	391	AFLPTLVDVYNK
										1528.73	1528.7	-0.0277	-18	396	408	NSDFEIVFISSDR
										1538.79	1538.76	-0.0316	-21	169	182	DNQTIHSVLSAPTR
										1605.77	1605.74	-0.0324	-20	95	108	MPWLAVPFTDSEGR
										1605.77	1605.74	-0.0324	-20	95	108	MPWLAVPFTDSEGR	11	0
										1621.77	1621.72	-0.0471	-29	95	108	MPWLAVPFTDSEGR			Oxidation (M)[1]
										1733.87	1733.84	-0.0321	-19	95	109	MPWLAVPFTDSEGRK
										1799.9	1799.84	-0.0541	-30	463	479	APLAVHGADAFPFTEEK
										1799.9	1799.84	-0.0541	-30	463	479	APLAVHGADAFPFTEEK	18	71.77
										1857.88	1857.85	-0.031	-17	365	379	TVLLYFSAQWCGPCR			Carbamidomethyl (C)[11,14]
										1883.01	1882.97	-0.0454	-24	498	512	LKHELHEEHELVLTR
										2033.84	2033.8	-0.0476	-23	557	575	GHDAEAAPAGYVCEGDV			Carbamidomethyl (C)[13,18]
																CR
										2472.17	2472.12	-0.0471	-19	33	54	ISSIEAGTVALYFSASWC			Carbamidomethyl (C)[18,21]
																PPCR
										2780.24	2780.19	-0.0542	-19	133	156	VCTEDGVEFVSEYGIDAY			Carbamidomethyl (C)[2]
																PFTPER
R101	228	gi|357134135	stromal 70 kDa heat shock-related protein, chloroplastic-like	1:1.22:1.22:2.06:1.42:1.61:1.23:0.91:0.8	354	100	291	100	18	856.525	856.512	-0.0136	-16	205	212	IAGLDVLR
										873.45	873.443	-0.0066	-8	146	153	LDCPAIGK			Carbamidomethyl (C)[3]
										901.474	901.459	-0.0148	-16	358	365	TPVDNSLR
										970.532	970.51	-0.0215	-22	335	342	HIETTLTR
										1023.52	1023.55	0.0273	27	490	498	DNKSLGSFR
										1135.61	1135.58	-0.0368	-32	276	285	IVDWLAGSFK
										1161.61	1161.69	0.0741	64	614	625	DAVAGGTTQTIK
										1215.63	1215.6	-0.0281	-23	358	368	TPVDNSLRDAK
										1259.65	1259.63	-0.0132	-10	286	296	NDEGIDLLKDK
										1387.74	1387.72	-0.0243	-18	373	385	EIDEVILVGGSTR
										1387.74	1387.72	-0.0243	-18	373	385	EIDEVILVGGSTR	127	100
										1409.69	1409.72	0.0272	19	577	588	NQAESVIYQTEK
										1461.77	1461.74	-0.0259	-18	154	166	QFAAEEISAQVLR
										1461.77	1461.74	-0.0259	-18	154	166	QFAAEEISAQVLR	94	100
										1579.81	1579.74	-0.0696	-44	102	115	QAVVNPENTFFSVK
										1580.81	1580.78	-0.0276	-17	183	196	AVITVPAYFNDSQR
										1580.81	1580.78	-0.0276	-17	183	196	AVITVPAYFNDSQR	70	100
										1589.86	1589.89	0.0263	17	154	167	QFAAEEISAQVLRK
										1595.77	1595.76	-0.0179	-11	343	355	AKFEELCSDLLDR			Carbamidomethyl (C)[7]
										1723.89	1723.85	-0.0373	-22	213	228	IINEPTAASLAYGFEK
										2437.18	2437.14	-0.0488	-20	463	485	SEVFSTAADGQTSVEINV
																LQGER
R102	231	gi|357110873	transketolase, chloroplastic-like	1:0.89:3.13:1.31:2.97:2.46:1.66:2.28:2.8	85	99.992	54	99.986	9	996.469	996.447	-0.0219	-22	129	135	NPYWFNR
										996.469	996.447	-0.0219	-22	129	135	NPYWFNR	54	99.986
										1221.65	1221.7	0.054	44	323	334	VTTTIGFGSPNK
										1545.81	1545.87	0.0638	41	45	59	LPSRPSAASSSSSRR
										1822.01	1822.07	0.0564	31	708	725	TIGIDKFGASAPAGIIYK
										2710.24	2710.18	-0.0566	-21	100	124	ANSGHPGLPMGCAPMG			Carbamidomethyl (C)[12]
																HILYDEVMR
										2931.44	2931.39	-0.0515	-18	408	435	SIITGELPAGWADALPQY
																TTESPADATR
										3057.43	3057.38	-0.0508	-17	257	283	LIAFYDDNHISIDGDTEIAF
																TEDVSTR
										3418.61	3418.56	-0.0559	-16	659	687	VVSFVCWELFDDQSDEY			Carbamidomethyl (C)[6]
																KESVLPEAVTAR
										3947.96	3947.91	-0.0469	-12	526	562	ISALSEAGVIYVMTHDSIG
																LGEDGPTHQPIEHLASFR
R103	232	gi|357110873	transketolase, chloroplastic-like	1:1.2:3.23:1.16:3.28:2.32:1.73:2.3:3.19	84	99.989	51	99.971	11	996.469	996.458	-0.0111	-11	129	135	NPYWFNR
										996.469	996.458	-0.0111	-11	129	135	NPYWFNR	51	99.971
										1171.63	1171.61	-0.0261	-22	677	687	ESVLPEAVTAR
										1221.65	1221.7	0.0518	42	323	334	VTTTIGFGSPNK
										1391.76	1391.73	-0.0319	-23	577	589	ETAGAYKVAVLNR
										1486.78	1486.8	0.0198	13	284	295	FEALGWHTIWVK
										1545.81	1545.88	0.0676	44	45	59	LPSRPSAASSSSSRR
										1822.01	1822.08	0.0686	38	708	725	TIGIDKFGASAPAGIIYK
										2046.98	2046.97	-0.0181	-9	335	354	ANSYSVHGAALGTNEVE
																ATR
										2931.44	2931.39	-0.0452	-15	408	435	SIITGELPAGWADALPQY
																TTESPADATR
										3057.43	3057.4	-0.0327	-11	257	283	LIAFYDDNHISIDGDTEIAF
																TEDVSTR
										3418.61	3418.56	-0.0512	-15	659	687	VVSFVCWELFDDQSDEY			Carbamidomethyl (C)[6]
																KESVLPEAVTAR
R105	234	gi|357118199	NADH dehydrogenase [ubiquinone] iron-sulfur protein 1, mitochondrial-like	1:0.74:1.72:1.5:2.08:1.23:0.6:1.14:4.37	956	100	782	100	30	837.37	837.407	0.0361	43	217	222	CIQCTR			Carbamidomethyl (C)[1,4]
										858.45	858.498	0.0475	55	343	349	LNDPMIR
										869.372	869.416	0.0434	50	104	109	FCYHSR			Carbamidomethyl (C)[2]
										874.445	874.482	0.0368	42	343	349	LNDPMIR			Oxidation (M)[5]
										890.451	890.497	0.0457	51	110	117	LSIAGNCR			Carbamidomethyl (C)[7]
										902.408	902.452	0.044	49	333	339	FCYDGLK			Carbamidomethyl (C)[2]
										960.493	960.533	0.04	42	448	456	VEAAMVNAR
										976.488	976.525	0.037	38	448	456	VEAAMVNAR			Oxidation (M)[5]
										1058.51	1058.56	0.0482	46	333	340	FCYDGLKR			Carbamidomethyl (C)[2]
										1058.51	1058.56	0.0482	46	333	340	FCYDGLKR	49	99.942	Carbamidomethyl (C)[2]
										1074.57	1074.6	0.0265	25	10	18	HSKPYLSSR
										1145.57	1145.65	0.0722	63	304	313	VDSRGPEVMR
										1159.56	1159.66	0.1063	92	331	339	TRFCYDGLK			Carbamidomethyl (C)[4]
										1251.64	1251.69	0.0451	36	733	743	IMAQCSATLLK			Carbamidomethyl (C)[5], Oxidation (M)[2]
										1268.6	1268.66	0.0632	50	242	253	GSGEEIGTYVEK
										1287.65	1287.71	0.0611	47	499	509	HPFCSILQSAK			Carbamidomethyl (C)[4]
										1315.74	1315.8	0.068	52	436	447	ADVFLLVGTQPR
										1315.74	1315.8	0.068	52	436	447	ADVFLLVGTQPR	103	100
										1329.73	1329.78	0.0526	40	448	459	VEAAMVNARIQK
										1356.76	1356.83	0.0695	51	510	522	NPVIIAGAGLFER
										1356.76	1356.83	0.0695	51	510	522	NPVIIAGAGLFER	111	100
										1362.73	1362.79	0.0662	49	613	625	ANVILPSSAFSEK
										1365.69	1365.71	0.0225	16	733	744	IMAQCSATLLKN			Carbamidomethyl (C)[5], Oxidation (M)[2]
										1549.83	1549.91	0.0766	49	679	692	ISTVAPNLVHVDER
										1549.83	1549.91	0.0766	49	679	692	ISTVAPNLVHVDER	57	99.992
										1556.76	1556.83	0.0704	45	422	435	SNYLMNTSIAGLEK			Oxidation (M)[5]
R111	251	gi|357114147	putative aconitate hydratase, cytoplasmic-like	1:0.79:5.52:2.39:6.12:2.06:0.99:3.6:4.82	576	100	363	100	30	905.415	905.413	-0.0015	-2	813	820	GNDEIMAR
										914.567	914.551	-0.0157	-17	140	147	ILLESAIR	25	58.864
										914.567	914.551	-0.0157	-17	140	147	ILLESAIR
										945.406	945.391	-0.0149	-16	804	811	DFNSYGSR	54	99.948
										945.406	945.391	-0.0149	-16	804	811	DFNSYGSR
										965.512	965.49	-0.0225	-23	850	858	LAVFDAAMK
										981.507	981.502	-0.0049	-5	850	858	LAVFDAAMK			Oxidation (M)[8]
										1013.5	1013.48	-0.0209	-21	679	686	DGKEVYFR
										1015.58	1015.54	-0.0344	-34	568	578	TSLAPGSGVVK
										1023.52	1023.49	-0.0296	-29	701	709	SSVLPDMFK
										1039.51	1039.49	-0.0234	-23	701	709	SSVLPDMFK			Oxidation (M)[7]
										1061.52	1061.49	-0.0216	-20	812	820	RGNDEIMAR
										1073.5	1073.48	-0.0201	-19	803	811	KDFNSYGSR	6	0
										1073.5	1073.48	-0.0201	-19	803	811	KDFNSYGSR
										1077.51	1077.48	-0.0296	-27	812	820	RGNDEIMAR			Oxidation (M)[7]
										1132.65	1132.62	-0.0308	-27	131	139	IDRLPYSIR
										1176.59	1176.57	-0.0229	-19	162	171	ILDWENSATK
										1184.68	1184.65	-0.0255	-22	172	181	QVEIPFKPAR	38	97.836
										1184.68	1184.65	-0.0255	-22	172	181	QVEIPFKPAR
										1197.52	1197.5	-0.0254	-21	148	157	NCDEFQVTGK			Carbamidomethyl (C)[2]
										1276.63	1276.6	-0.0283	-22	511	522	VADFSFHGTPAK	27	71.145
										1276.63	1276.6	-0.0283	-22	511	522	VADFSFHGTPAK
										1513.72	1513.69	-0.0271	-18	425	437	SDDTVAMIETYLR	38	98.017
										1513.72	1513.69	-0.0271	-18	425	437	SDDTVAMIETYLR
										1520.8	1520.75	-0.0422	-28	906	919	SNLAGMGIIPLCFK			Carbamidomethyl (C)[12]
										1529.72	1529.68	-0.0323	-21	425	437	SDDTVAMIETYLR			Oxidation (M)[7]
										1536.79	1536.74	-0.0497	-32	906	919	SNLAGMGIIPLCFK			Carbamidomethyl (C)[12], Oxidation (M)[6]
										1541.72	1541.69	-0.0297	-19	920	934	AGEDADTLGLTGHER	49	99.824
										1541.72	1541.69	-0.0297	-19	920	934	AGEDADTLGLTGHER
										1645.83	1645.79	-0.0428	-26	687	700	DIWPTTEEISEVVK
										1655.74	1655.7	-0.0332	-20	486	499	SDWLSCLDNDVGFK			Carbamidomethyl (C)[6]
										1670.93	1670.88	-0.0475	-28	554	567	KACELGLEVKPWIK			Carbamidomethyl (C)[3]
										1723.81	1723.78	-0.0285	-17	234	248	SQNAVQANMELEFSR	62	99.992
										1723.81	1723.78	-0.0285	-17	234	248	SQNAVQANMELEFSR
										1739.8	1739.77	-0.0346	-20	234	248	SQNAVQANMELEFSR			Oxidation (M)[9]
										1798.82	1798.79	-0.028	-16	438	452	ANNMFVDYNQVQAER	65	99.996
										1798.82	1798.79	-0.028	-16	438	452	ANNMFVDYNQVQAER
										1814.81	1814.78	-0.0331	-18	438	452	ANNMFVDYNQVQAER			Oxidation (M)[4]
										1831.99	1831.96	-0.0395	-22	352	368	NGVTATDLVLTVTQMLR
										1847.99	1847.94	-0.0471	-25	352	368	NGVTATDLVLTVTQMLR			Oxidation (M)[15]
										1877.87	1877.84	-0.0343	-18	376	392	FVEFYGGGMSELSLADR
										1893.87	1893.82	-0.0439	-23	376	392	FVEFYGGGMSELSLADR			Oxidation (M)[9]
										2033.95	2033.93	-0.0257	-13	861	880	NEGHDTIILAGAEYGSGSSR
										2104.09	2104.06	-0.0351	-17	182	200	VLLQDFTGVPAVVDLACMR			Carbamidomethyl (C)[17]
										2120.09	2120.04	-0.0432	-20	182	200	VLLQDFTGVPAVVDLACMR			Carbamidomethyl (C)[17], Oxidation (M)[18]
										2298.28	2298.25	-0.0313	-14	213	233	INPLVPVDLVIDHSVQVDVAR
										2325.11	2325.08	-0.0259	-11	859	880	YKNEGHDTIILAGAEYGSGSSR
										2426.18	2426.14	-0.0434	-18	453	473	VYSSYLELNLEEVEPCLSGPK			Carbamidomethyl (C)[16]
										2745.43	2745.41	-0.0239	-9	935	960	FTIQLPTNVSDIKPGQDVTVTTDAGK
R113	271	gi|357134821	glutathione S-transferase DHAR2-like isoform 1	1:1.34:1.67:1.36:0.79:0.66:1.03:0.55:0	245	100	131	100	12	1019.52	1019.46	-0.0516	-51	60	69	VPVFNSGDGK
										1121.61	1121.55	-0.0604	-54	201	210	EHLIAGWAPK	1	0
										1121.61	1121.55	-0.0604	-54	201	210	EHLIAGWAPK
										1186.69	1186.62	-0.0641	-54	103	112	IFSTFIAFLK
										1497.82	1497.75	-0.0729	-49	158	169	LFHLQVSLEHFK
										1588.87	1588.79	-0.0878	-55	41	53	LIDVSNKPEWFLK	20	0
										1588.87	1588.79	-0.0878	-55	41	53	LIDVSNKPEWFLK
										1621.88	1621.79	-0.0848	-52	123	136	ALLDELQALEEHLK
										1657.85	1657.81	-0.0484	-29	54	69	INPEGKVPVFNSGDGK
										1759.91	1759.82	-0.0959	-54	70	84	WIADSDVITQIIEEK
										1759.91	1759.82	-0.0959	-54	70	84	WIADSDVITQIIEEK
										1827.84	1827.76	-0.0886	-48	9	25	AAVGHPDTLGDCPFSQR	53	99.939	Carbamidomethyl (C)[12]
										1827.84	1827.76	-0.0886	-48	9	25	AAVGHPDTLGDCPFSQR			Carbamidomethyl (C)[12]
										1908.96	1908.85	-0.1132	-59	85	102	YPTPSLVTPPEYSSVGSK	31	88.711
										1908.96	1908.85	-0.1132	-59	85	102	YPTPSLVTPPEYSSVGSK
										2005.04	2004.95	-0.0892	-44	173	190	IPETLTGVHAYTEALFSR	27	73.719
										2005.04	2004.95	-0.0892	-44	173	190	IPETLTGVHAYTEALFSR
										2110.06	2109.95	-0.1062	-50	137	157	AHGPYINGENVSAADLSLGPK
R114	277	gi|357148300	probable caffeoyl-CoA O-methyltransferase At4g34050-like	1:0.59:0.53:0.67:0.44:0.77:0.7:0.65:0.7	241	100	210	100	7	840.457	840.403	-0.0546	-65	48	54	LVTDQHK
										860.35	860.338	-0.0127	-15	39	44	EHQCMR			Carbamidomethyl (C)[4]
										876.345	876.32	-0.0251	-29	39	44	EHQCMR			Carbamidomethyl (C)[4], Oxidation (M)[5]
										930.504	930.459	-0.0457	-49	169	175	YHEQLLK
										1099.6	1099.62	0.0166	15	124	133	AGVAHKVDFR
										1176.66	1176.63	-0.0276	-23	29	38	YVLDTTVLPR
										1176.66	1176.63	-0.0276	-23	29	38	YVLDTTVLPR	63	99.997
										1803.91	1803.87	-0.043	-24	226	241	IDICQLAVADGVTICR			Carbamidomethyl (C)[4,15]
										1803.91	1803.87	-0.043	-24	226	241	IDICQLAVADGVTICR	103	100	Carbamidomethyl (C)[4,15]
										2364.19	2364.14	-0.0554	-23	104	123	VVAIDPDRECYEVGKPFI			Carbamidomethyl (C)[10]
																EK
										2364.19	2364.14	-0.0554	-23	104	123	VVAIDPDRECYEVGKPFI	44	99.811	Carbamidomethyl (C)[10]
																EK
R115	279	gi|357121604	elongation factor 1-beta-like isoform 2	1:1.08:0.93:1.18:0.54:0.98:0.88:0.99:0.47	254	100	239	100	4	844.489	844.464	-0.0242	-29	131	137	KLEEAVR
										919.561	919.502	-0.0596	-65	151	159	LVAVGYGIK
										1323.67	1323.64	-0.0326	-25	57	68	WYDTVAAALASR
										1323.67	1323.64	-0.0326	-25	57	68	WYDTVAAALASR	114	100
										1858.98	1858.94	-0.0408	-22	39	56	VFAAVPSKPSAEFPNAAR
										1858.98	1858.94	-0.0408	-22	39	56	VFAAVPSKPSAEFPNAAR	124	100
R116	280	gi|357149589	putative oxidoreductase GLYR1-like	1:1.68:0:0:0.96:0:0:1.02:0	138	100	45	99.709	12	889.492	889.43	-0.0622	-70	14	21	AMATNLLR
										889.492	889.43	-0.0622	-70	14	21	AMATNLLR
										905.487	905.415	-0.0722	-80	14	21	AMATNLLR			Oxidation (M)[2]
										1144.58	1144.49	-0.0941	-82	78	88	DGVLEQIGEGK
										1150.59	1150.52	-0.0759	-66	59	68	FTIAMLSDPR
										1150.59	1150.52	-0.0759	-66	59	68	FTIAMLSDPR	18	0
										1166.59	1166.5	-0.0901	-77	59	68	FTIAMLSDPR			Oxidation (M)[5]
										1166.59	1166.5	-0.0901	-77	59	68	FTIAMLSDPR			Oxidation (M)[5]
										1205.62	1205.53	-0.0906	-75	112	124	GGAFVEAPVSGSK
										1239.64	1239.55	-0.0843	-68	157	168	SFFLGEIGNGAK
										1610.87	1610.76	-0.1198	-74	125	140	KPAEDGQLVVLAAGDK
										1610.87	1610.76	-0.1198	-74	125	140	KPAEDGQLVVLAAGDK	27	80.592
										1662.7	1662.58	-0.1156	-70	89	103	GYVDMSTVDAETSCK			Carbamidomethyl (C)[14]
										1669.81	1669.69	-0.1263	-76	141	155	ALYDDMVPAFDVLGK			Oxidation (M)[6]
										1706.86	1706.74	-0.1161	-68	219	234	GPSMLQGSYNPAFPLK
										1722.85	1722.73	-0.1263	-73	219	234	GPSMLQGSYNPAFPLK			Oxidation (M)[4]
										1814.93	1814.8	-0.1263	-70	269	285	SLGLGDQDFSAVHEVLK
										1814.93	1814.8	-0.1263	-70	269	285	SLGLGDQDFSAVHEVLK
										2075.1	2074.96	-0.1463	-71	69	88	AALSVVFDKDGVLEQIGEGK
										2084.11	2083.95	-0.1584	-76	36	56	CQELVALGATVGETPAAVVAK			Carbamidomethyl (C)[1]
R118	292	gi|357121681	uncharacterized protein LOC100833662	1:1.06:0.76:1.81:0.42:1.49:0.96:0.93:0.85	356	100	267	100	15	1177.59	1177.53	-0.0678	-58	242	252	VADAELTETTK
										1182.39	1182.49	0.095	80	317	326	KDSDDDDDEE
										1182.39	1182.49	0.095	80	317	326	KDSDDDDDEE
										1215.73	1215.63	-0.1092	-90	137	147	IPISLVFADIK
										1215.73	1215.63	-0.1092	-90	137	147	IPISLVFADIK	58	99.992
										1236.59	1236.53	-0.0669	-54	293	303	IDVDTPFGNMK
										1252.59	1252.48	-0.1033	-82	293	303	IDVDTPFGNMK			Oxidation (M)[10]
										1262.62	1262.54	-0.075	-59	271	281	DLGSAVWDMIR
										1264.69	1264.61	-0.0739	-58	261	270	MQIPFTFRPK
										1264.69	1264.61	-0.0739	-58	261	270	MQIPFTFRPK	23	74.221
										1278.61	1278.53	-0.0836	-65	271	281	DLGSAVWDMIR			Oxidation (M)[9]
										1280.68	1280.58	-0.1051	-82	261	270	MQIPFTFRPK			Oxidation (M)[1]
										1280.68	1280.58	-0.1051	-82	261	270	MQIPFTFRPK			Oxidation (M)[1]
										1311.76	1311.68	-0.0791	-60	116	128	LVSGLIPDAGTIR
										1311.76	1311.68	-0.0791	-60	116	128	LVSGLIPDAGTIR	49	99.93
										1312.8	1312.71	-0.093	-71	165	176	VVLLVDVPVFGR
										1421.71	1421.62	-0.0861	-61	291	303	GKIDVDTPFGNMK
										1439.86	1439.77	-0.0883	-61	115	128	KLVSGLIPDAGTIR
										1439.86	1439.77	-0.0883	-61	115	128	KLVSGLIPDAGTIR	49	99.931
										1470.83	1470.75	-0.0791	-54	152	164	DIQPGSIIPYLVR
										1470.83	1470.75	-0.0791	-54	152	164	DIQPGSIIPYLVR	88	100
										1475.74	1475.67	-0.075	-51	271	283	DLGSAVWDMIRGR
										1484.8	1484.68	-0.1222	-82	187	199	VPIPYKPDVDVDK
										1509.65	1509.66	0.0153	10	32	46	NDEEGNSGGGGFIEK
										1725.98	1725.85	-0.1327	-77	187	201	VPIPYKPDVDVDKIK
R119	293	gi|357144527	glyceraldehyde-3-phosphate dehydrogenase, cytosolic-like	1:2.51:1.15:2.49:4.27:4.99:0:1.9:0	429	100	320	100	11	1024.53	1024.52	-0.0139	-14	254	262	AASYEDIKK
										1142.54	1142.52	-0.0211	-18	49	57	YDTVHGHWK	42	98.561
										1142.54	1142.52	-0.0211	-18	49	57	YDTVHGHWK
										1164.63	1164.52	-0.1056	-91	65	74	NDKTLLFGEK
										1164.63	1164.52	-0.1056	-91	65	74	NDKTLLFGEK
										1184.64	1184.62	-0.0262	-22	301	311	AGIALNDHFVK	60	99.98
										1184.64	1184.62	-0.0262	-22	301	311	AGIALNDHFVK
										1420.68	1420.64	-0.0358	-25	129	141	DAPMFVVGVNEDK	26	50.109
										1420.68	1420.64	-0.0358	-25	129	141	DAPMFVVGVNEDK
										1434.76	1434.72	-0.0396	-28	203	217	AASFNIIPSSTGAAK	8	0
										1434.76	1434.72	-0.0396	-28	203	217	AASFNIIPSSTGAAK
										1498.85	1498.82	-0.031	-21	237	250	VPTVDVSVVDLTVR	50	99.776
										1498.85	1498.82	-0.031	-21	237	250	VPTVDVSVVDLTVR
										1788.8	1788.76	-0.0334	-19	312	325	LVSWYDNEWGYSNR	61	99.984
										1788.8	1788.76	-0.0334	-19	312	325	LVSWYDNEWGYSNR
										1857.03	1857	-0.0364	-20	237	253	VPTVDVSVVDLTVRTEK
										2189.01	2188.96	-0.0437	-20	274	293	GIMGYVEEDLVSTDFVGDSR	68	99.996
										2189.01	2188.96	-0.0437	-20	274	293	GIMGYVEEDLVSTDFVGDSR
										2205	2204.94	-0.063	-29	274	293	GIMGYVEEDLVSTDFVGDSR	73	100	Oxidation (M)[3]
										2205	2204.94	-0.063	-29	274	293	GIMGYVEEDLVSTDFVGDSR			Oxidation (M)[3]
										2586.36	2586.33	-0.0295	-11	165	188	IINDNFGIVEGLMTTVHAITATQK
R121	316	gi|357132792	delta-1-pyrroline-5-carboxylate dehydrogenase 12A1, mitochondrial-like	1:1.1:1.12:0:0.88:1.48:1.09:1.61:1.77	285	100	194	100	16	943.522	943.498	-0.0239	-25	99	106	HGLHNPLR	44	99.439
										943.522	943.498	-0.0239	-25	99	106	HGLHNPLR
										957.472	957.448	-0.0242	-25	526	532	LVWSCHR	24	42.104	Carbamidomethyl (C)[5]
										957.472	957.448	-0.0242	-25	526	532	LVWSCHR			Carbamidomethyl (C)[5]
										999.493	999.467	-0.0257	-26	273	281	MTLFTGSSR
										1015.49	1015.46	-0.0246	-24	273	281	MTLFTGSSR			Oxidation (M)[1]
										1120.56	1120.51	-0.0571	-51	343	352	NWSSSGLLEK
										1138.59	1138.55	-0.0335	-29	485	495	SVNGTTYAGIR	23	36.225
										1138.59	1138.55	-0.0335	-29	485	495	SVNGTTYAGIR
										1160.57	1160.53	-0.0313	-27	111	120	YLMYGDISAK
										1176.56	1176.53	-0.0324	-28	111	120	YLMYGDISAK			Oxidation (M)[3]
										1205.64	1205.6	-0.0364	-30	231	240	VSIVMEQMIR	14	0
										1205.64	1205.6	-0.0364	-30	231	240	VSIVMEQMIR
										1221.63	1221.59	-0.0449	-37	231	240	VSIVMEQMIR			Oxidation (M)[5]
										1229.68	1229.63	-0.047	-38	533	543	EVIYDIGPVPK	34	94.584
										1229.68	1229.63	-0.047	-38	533	543	EVIYDIGPVPK
										1237.63	1237.58	-0.0473	-38	231	240	VSIVMEQMIR			Oxidation (M)[5,8]
										1321.68	1321.6	-0.0751	-57	294	304	IKLEDAGFDWK
										1365.72	1365.61	-0.1175	-86	485	497	SVNGTTYAGIRAR
										1384.63	1384.59	-0.0377	-27	159	169	FLENFCGDQVR	55	99.963	Carbamidomethyl (C)[6]
										1384.63	1384.59	-0.0377	-27	159	169	FLENFCGDQVR			Carbamidomethyl (C)[6]
										1578.81	1578.75	-0.0611	-39	145	158	SYQQALAEVQVSQK
										1741.93	1741.85	-0.0729	-42	121	136	AAHVLGQPEVLDFFAK
										1808.85	1808.79	-0.0608	-34	498	514	TTGAPQNHWFGPAGDPR
										1816.91	1816.85	-0.0565	-31	174	190	SFAVPGNHLGQISNGYR
										2332.19	2332.1	-0.082	-35	78	98	VAEIQGSEIKPFVESLSNCPK			Carbamidomethyl (C)[19]
R124	322	gi|357134360	NADP-dependent malic enzyme, chloroplastic-like	1:0:0.41:1.33:0.62:0.7:0.22:0.68:0	111	100	38	97.602	14	965.505	965.485	-0.0199	-21	538	546	AYDLGLASR
										979.484	979.463	-0.0218	-22	43	51	GLAFSEAER	7	0
										979.484	979.463	-0.0218	-22	43	51	GLAFSEAER
										1004.55	1004.52	-0.0334	-33	80	87	QYTVPLQR	4	0
										1004.55	1004.52	-0.0334	-33	80	87	QYTVPLQR
										1016.55	1016.52	-0.0276	-27	362	369	KESLQHFK
										1052.61	1052.58	-0.0324	-31	547	555	LPRPDDLVK	0	0
										1052.61	1052.58	-0.0324	-31	547	555	LPRPDDLVK
										1174.69	1174.66	-0.0337	-29	135	144	RPQGLYISLK
										1174.69	1174.66	-0.0337	-29	135	144	RPQGLYISLK
										1269.6	1269.57	-0.0253	-20	88	97	YIAMMDLQER
										1274.73	1274.69	-0.0377	-30	514	524	GLIFPPFTNIR	7	0
										1274.73	1274.69	-0.0377	-30	514	524	GLIFPPFTNIR
										1285.59	1285.56	-0.0267	-21	88	97	YIAMMDLQER			Oxidation (M)[4]
										1301.59	1301.55	-0.0317	-24	88	97	YIAMMDLQER			Oxidation (M)[4,5]
										1315.72	1315.69	-0.0342	-26	160	171	SIQVIVVTDGER	21	0
										1315.72	1315.69	-0.0342	-26	160	171	SIQVIVVTDGER
										1366.66	1366.63	-0.0312	-23	370	380	KPFAHEHEPMK			Oxidation (M)[10]
										1553.68	1553.65	-0.0276	-18	556	567	YAESCMYTPLYR			Carbamidomethyl (C)[5]
										1569.67	1569.64	-0.0326	-21	556	567	YAESCMYTPLYR			Carbamidomethyl (C)[5], Oxidation (M)[6]
										1621.92	1621.86	-0.0565	-35	58	72	GLLPPVIASQELQEK
										1957.92	1957.87	-0.0443	-23	444	462	GTAVFASGSPFDPVEYEGK
										2239.3	2239.25	-0.0559	-25	381	402	TLLEAVQSIKPTVLIGTSGVGR
R126	330	gi|357155679	5-methyltetrahydropteroyltriglutamate--homocysteine methyltransferase-like	1:1.7:3.62:3.06:3.56:2.5:1.61:6.36:3.08	1360	100	1228	100	25	865.445	865.392	-0.0528	-61	48	55	QMATTGIK			Oxidation (M)[2]
										1021.55	1021.5	-0.0507	-50	349	357	SWLAFAAQK
										1096.58	1096.55	-0.0295	-27	287	296	YLFAGVVDGR
										1096.58	1096.55	-0.0295	-27	287	296	YLFAGVVDGR	102	100
										1160.56	1160.53	-0.0346	-30	705	714	IPSMEEIADR
										1199.57	1199.52	-0.0492	-41	19	28	FALESFWDGK
										1221.61	1221.52	-0.0842	-69	545	555	TAQSMTARPMK
										1571.71	1571.67	-0.0422	-27	373	387	DEAYFAANAAAQSSR
										1732.89	1732.82	-0.0721	-42	197	212	AAGASWIQFDEPTLVK
										1790.96	1790.91	-0.0519	-29	556	571	GMLTGPVTILNWSFVR
										1806.96	1806.89	-0.0645	-36	556	571	GMLTGPVTILNWSFVR			Oxidation (M)[2]
										1848.88	1848.83	-0.0492	-27	618	632	AEHAFYLDWAVHSFR
										1859.94	1859.89	-0.0503	-27	254	270	TLTSLSSVTAYGFDLER
										1859.94	1859.89	-0.0503	-27	254	270	TLTSLSSVTAYGFDLER	142	100
										1976.98	1976.93	-0.0503	-25	617	632	KAEHAFYLDWAVHSFR
										1991.01	1990.95	-0.0533	-27	477	493	IQEELDIDVLVHGEPER
										2043.03	2042.98	-0.0474	-23	685	704	EGVVYGAGIGPGVYDIHS
																PR
										2043.03	2042.98	-0.0474	-23	685	704	EGVVYGAGIGPGVYDIHS	177	100
																PR
										2058.97	2058.96	-0.0027	-1	19	36	FALESFWDGKSSAEDLE
																K
										2067.03	2066.94	-0.0957	-46	572	588	NDQPRFETCYQIALAIK			Carbamidomethyl (C)[9]
										2082.96	2082.9	-0.0562	-27	82	99	YSWTGGEINLSTYFSMA
																R
										2098.95	2098.89	-0.0677	-32	82	99	YSWTGGEINLSTYFSMA			Oxidation (M)[16]
																R
										2140.04	2139.99	-0.0529	-25	367	387	ALAGQKDEAYFAANAAA
																QSSR
										2140.04	2139.99	-0.0529	-25	367	387	ALAGQKDEAYFAANAAA	132	100
																QSSR
R128	349	gi|357126512	small ubiquitin-related modifier 1-like	1:0.78:0:1.56:0:2.02:0.87:2.14:0	58	95.659	39	99.846	4	1042.44	1042.44	-0.0081	-8	47	54	LMNAYCDR			Carbamidomethyl (C)[6]
										1058.44	1058.41	-0.0323	-31	47	54	LMNAYCDR			Carbamidomethyl (C)[6], Oxidation (M)[2]
										1168.54	1168.51	-0.0312	-27	28	37	GQDGNEVFFR
										1168.54	1168.51	-0.0312	-27	28	37	GQDGNEVFFR	39	99.846
										1395.7	1395.67	-0.0352	-25	26	37	VKGQDGNEVFFR
										1686.82	1686.76	-0.0553	-33	55	69	QSVDMTAIAFLFDGR			Oxidation (M)[5]
R129	353	gi|357123403	regulator of ribonuclease-like protein 2-like	1:0.65:0:0.71:0:0.63:0.67:0.62:0	66	99.28	49	99.946	4	913.456	913.431	-0.0246	-27	119	126	ALNSHPMK			Oxidation (M)[7]
										1050.61	1050.56	-0.0434	-41	136	145	HVPVTIAGTR
										1071.62	1071.58	-0.0359	-34	68	78	VLVVDGGGSLR
										1291.72	1291.68	-0.0372	-29	26	36	ALQPIFQVYGR
										1291.72	1291.68	-0.0372	-29	26	36	ALQPIFQVYGR	49	99.946
R133	364	gi|357148131	ATP synthase subunit d, mitochondrial-like isoform 1	1:1.43:0:0.39:0:0.71:0.62:0.56:0	109	100	51	99.981	12	864.494	864.464	-0.0302	-35	35	41	KEFATLR
										934.466	934.441	-0.0255	-27	27	34	MLVSEEAR
										934.466	934.441	-0.0255	-27	27	34	MLVSEEAR	21	82.069
										950.461	950.42	-0.0408	-43	27	34	MLVSEEAR			Oxidation (M)[1]
										1006.47	1006.42	-0.0458	-46	18	26	AIDWDGMAK
										1022.46	1022.42	-0.0442	-43	18	26	AIDWDGMAK			Oxidation (M)[7]
										1047.61	1047.54	-0.0683	-65	103	111	FDALLVELK
										1050.52	1050.5	-0.0203	-19	155	162	QKFDDEIR
										1118.59	1118.49	-0.0978	-87	127	135	EIAELREMK
										1164.58	1164.52	-0.0625	-54	81	90	EAYDSIEIPK
										1436.67	1436.65	-0.0191	-13	112	123	EAEQMSLKESER
										1439.74	1439.68	-0.064	-44	91	102	YVDTVTPEYKPK
										1543.64	1543.61	-0.0369	-24	157	168	FDDEIRNDNWGY
										1592.8	1592.75	-0.0479	-30	42	54	RTFEDVNNQLQTK
										1857.88	1857.84	-0.0382	-21	55	68	FSQEPKPIDWEYYR
										1857.88	1857.84	-0.0382	-21	55	68	FSQEPKPIDWEYYR	30	97.609
R135	385	gi|357148300	probable caffeoyl-CoA O-methyltransferase At4g34050-like	1:1.96:1.19:1:0:1.15:1.34:0.79:0	275	100	226	100	7	860.35	860.273	-0.077	-89	39	44	EHQCMR			Carbamidomethyl (C)[4]
										860.35	860.273	-0.077	-89	39	44	EHQCMR	10	0	Carbamidomethyl (C)[4]
										876.345	876.26	-0.0849	-97	39	44	EHQCMR			Carbamidomethyl (C)[4], Oxidation (M)[5]
										884.484	884.397	-0.0865	-98	104	111	VVAIDPDR
										1176.66	1176.56	-0.1008	-86	29	38	YVLDTTVLPR
										1176.66	1176.56	-0.1008	-86	29	38	YVLDTTVLPR	62	99.996
										1498.72	1498.58	-0.1489	-99	112	123	ECYEVGKPFIEK			Carbamidomethyl (C)[2]
										1498.72	1498.58	-0.1489	-99	112	123	ECYEVGKPFIEK			Carbamidomethyl (C)[2]
										1749.77	1749.68	-0.0863	-49	2	18	TTGGVANVHSDMDSTNK			Oxidation (M)[12]
										1803.91	1803.76	-0.1474	-82	226	241	IDICQLAVADGVTICR			Carbamidomethyl (C)[4,15]
										1803.91	1803.76	-0.1474	-82	226	241	IDICQLAVADGVTICR	120	100	Carbamidomethyl (C)[4,15]
										2364.19	2363.99	-0.1958	-83	104	123	VVAIDPDRECYEVGKPFIEK			Carbamidomethyl (C)[10]
										2364.19	2363.99	-0.1958	-83	104	123	VVAIDPDRECYEVGKPFIEK	33	97.313	Carbamidomethyl (C)[10]
R136	387	gi|357118054	14-3-3-like protein A-like	1:0.71:1.2:2.6:0.79:1.26:0.9:1.96:0.8	229	100	184	100	10	816.421	816.394	-0.027	-33	17	23	LAEQAER
										983.45	983.531	0.0812	83	9	16	EENVYMAK
										1051.54	1051.48	-0.0619	-59	80	89	GNEAYVASIK
										1189.66	1189.62	-0.0361	-30	222	231	DSTLIMQLLR
										1189.66	1189.62	-0.0361	-30	222	231	DSTLIMQLLR	88	100
										1205.66	1205.64	-0.0123	-10	222	231	DSTLIMQLLR			Oxidation (M)[6]
										1318.65	1318.61	-0.0371	-28	37	48	TADVGELTVEER
										1517.88	1517.82	-0.059	-39	49	62	NLLSVAYKNVIGAR
										1552.76	1552.81	0.048	31	76	89	EESRGNEAYVASIK
										1818.97	1818.92	-0.0526	-29	160	176	SAQDIALADLPTTHPIR
										1818.97	1818.92	-0.0526	-29	160	176	SAQDIALADLPTTHPIR	97	100
										2131.97	2131.92	-0.0481	-23	17	33	LAEQAERYEEMVEFMEK
										2331.2	2331.15	-0.0537	-23	177	196	LGLALNFSVFYYEILNSPD
																R
R137	407	gi|357150251	adenosine kinase 2-like	1:1.5:1.66:2.81:1.47:2.17:2.05:1.49:1.31	153	100	126	100	7	1027.65	1027.57	-0.0832	-81	281	289	TFPVILLPK
										1335.68	1335.67	-0.0178	-13	322	333	AGCYAANVIIQR			Carbamidomethyl (C)[3]
										1545.75	1545.74	-0.0188	-12	235	247	GWETENVEEIALR
										1649.82	1649.81	-0.0163	-10	58	73	GNVEYIAGGATQNSIR
										1885.93	1885.9	-0.0348	-18	213	228	VLPYVDYIFGNETEAR
										1885.93	1885.9	-0.0348	-18	213	228	VLPYVDYIFGNETEAR	126	100
										1990.99	1990.95	-0.0401	-20	192	207	VFLMNLSAPFICEFFR			Carbamidomethyl (C)[12]
										3295.47	3295.4	-0.0706	-21	102	133	NAAQAAGVTAHYYEDEA			Carbamidomethyl (C)[23,26]
																APTGTCAVCVVGGER
R138	408	gi|357150216	succinyl-CoA ligase [ADP-forming] subunit beta, mitochondrial-like	1:0:1.09:0.44:0:1.27:0.85:0.8:0	286	100	136	100	20	961.422	961.415	-0.0068	-7	269	276	DTTQEDPR
										972.486	972.467	-0.0186	-19	219	225	LYELFCK	48	99.789	Carbamidomethyl (C)[6]
										972.486	972.467	-0.0186	-19	219	225	LYELFCK			Carbamidomethyl (C)[6]
										1004.59	1004.56	-0.0243	-24	261	268	QKEIFALR	29	85.815
										1004.59	1004.56	-0.0243	-24	261	268	QKEIFALR
										1046.58	1046.56	-0.0261	-25	339	347	ILTSDDRVK
										1059.62	1059.58	-0.0399	-38	111	119	MLNQILVTK
										1072.6	1072.57	-0.0317	-30	49	59	GAVVGSVQEVK
										1075.62	1075.58	-0.0333	-31	111	119	MLNQILVTK			Oxidation (M)[1]
										1094.63	1094.6	-0.0334	-31	90	100	SGLQGGVHIVK	3	0
										1094.63	1094.6	-0.0334	-31	90	100	SGLQGGVHIVK
										1130.62	1130.59	-0.037	-33	153	163	TAGPLIIACSK			Carbamidomethyl (C)[9]
										1182.55	1182.53	-0.0268	-23	251	260	LNFDDNAAFR	56	99.967
										1182.55	1182.53	-0.0268	-23	251	260	LNFDDNAAFR
										1216.63	1216.6	-0.0268	-22	384	394	LEGTNVDQGKR	5	0
										1216.63	1216.6	-0.0268	-22	384	394	LEGTNVDQGKR
										1275.75	1275.7	-0.045	-35	348	359	AILVNIFGGIMK
										1291.74	1291.7	-0.0429	-33	348	359	AILVNIFGGIMK			Oxidation (M)[11]
										1317.68	1317.65	-0.0359	-27	360	372	CDVIASGIVNAAK			Carbamidomethyl (C)[1]
										1530.74	1530.71	-0.033	-22	269	282	DTTQEDPREVAAAK
										1602.79	1602.76	-0.039	-24	28	41	LNIHEYQGAELMGK
										1618.79	1618.74	-0.0518	-32	28	41	LNIHEYQGAELMGK			Oxidation (M)[12]
										1684.88	1684.81	-0.0606	-36	189	205	GITDEDAGKVVDGLAPK
										1818.88	1818.85	-0.0314	-17	137	151	MSLVNEMYFAITLDR			Oxidation (M)[1]
										1834.87	1834.82	-0.0479	-26	137	151	MSLVNEMYFAITLDR			Oxidation (M)[1,7]
										1850.94	1850.89	-0.0504	-27	244	260	LVAADAKLNFDDNAAFR
										1878.86	1878.83	-0.0361	-19	398	415	ESGMALITAEDLDDAAEK
										1894.86	1894.8	-0.0546	-29	398	415	ESGMALITAEDLDDAAEK			Oxidation (M)[4]
										1980	1979.94	-0.0586	-30	164	181	GGTSIEDLAEKYPDMIIK
										1995.99	1995.93	-0.0673	-34	164	181	GGTSIEDLAEKYPDMIIK			Oxidation (M)[15]
										2587.28	2587.21	-0.0696	-27	313	338	LHGGTPANFLDVGGSASEGQVVEAFK
R140	423	gi|357156810	LOW QUALITY PROTEIN: adenosylhomocysteinase-like	1:0.86:2.22:0.55:0:1.78:1:1.36:0	185	100	82	100	17	994.499	994.462	-0.037	-37	102	110	DSAAVFAWK
										1008.47	1008.44	-0.0343	-34	18	26	DLSQADFGR	19	0
										1008.47	1008.44	-0.0343	-34	18	26	DLSQADFGR
										1025.52	1025.49	-0.0329	-32	246	254	HSLPDGLMR	10	0
										1025.52	1025.49	-0.0329	-32	246	254	HSLPDGLMR
										1041.51	1041.47	-0.0399	-38	246	254	HSLPDGLMR			Oxidation (M)[8]
										1044.46	1044.42	-0.0319	-31	238	245	FDNLYGCR	15	0	Carbamidomethyl (C)[7]
										1044.46	1044.42	-0.0319	-31	238	245	FDNLYGCR			Carbamidomethyl (C)[7]
										1071.62	1071.58	-0.0392	-37	369	377	ITIKPQTDR
										1071.62	1071.58	-0.0392	-37	369	377	ITIKPQTDR
										1129.55	1129.51	-0.0375	-33	329	337	DIIMVDHMR
										1137.56	1137.52	-0.037	-33	44	53	TEFGPSQPFK	16	0
										1137.56	1137.52	-0.037	-33	44	53	TEFGPSQPFK
										1145.54	1145.5	-0.0408	-36	329	337	DIIMVDHMR			Oxidation (M)[4]
										1223.61	1223.57	-0.0419	-34	264	275	VAVVCGYGDVGK			Carbamidomethyl (C)[5]
										1235.64	1235.6	-0.0427	-35	16	26	VKDLSQADFGR
										1259.58	1259.54	-0.0445	-35	236	245	SKFDNLYGCR	22	21.878	Carbamidomethyl (C)[9]
										1259.58	1259.54	-0.0445	-35	236	245	SKFDNLYGCR			Carbamidomethyl (C)[9]
										1340.76	1340.61	-0.1506	-112	436	446	VYVLPKHLDEK
										1475.81	1475.72	-0.0858	-58	199	212	LVGVSEETTTGVKR
										1488.69	1488.63	-0.0574	-39	163	175	IPDPESTDNPEFK
										1758.74	1758.69	-0.0563	-32	111	123	GETLEEYWWCTER			Carbamidomethyl (C)[10]
										1888	1887.92	-0.0739	-39	378	394	WVFPETNSGIIVLAEGR
										1960.95	1960.9	-0.0529	-27	27	43	LELELAEVEMPGLMACR			Carbamidomethyl (C)[16]
										1976.95	1976.87	-0.0819	-41	27	43	LELELAEVEMPGLMACR			Carbamidomethyl (C)[16], Oxidation (M)[10]
										2305.16	2305.07	-0.0869	-38	465	484	SQADYISIPIEGPYKPAHYR
R143	443	gi|357149201	chaperone protein ClpC1,chloroplastic-like	1:1.82:1.41:1.42:0:1.11:1.17:1.23:0	190	100	107	100	26	831.432	831.404	-0.0284	-34	475	481	DKNEAVR
										856.464	856.502	0.0381	44	376	382	DPALERR
										894.38	894.418	0.0382	43	546	553	VSSDESDR
										1022.53	1022.51	-0.019	-19	763	770	LDEMIVFR
										1029.57	1029.54	-0.032	-31	264	273	TAIAEGLAQR
										1038.53	1038.49	-0.0355	-34	763	770	LDEMIVFR			Oxidation (M)[4]
										1043.49	1043.49	-0.0067	-6	557	564	MEETLHQR
										1085.5	1085.48	-0.0167	-15	302	309	YRGEFEER
										1102.57	1102.56	-0.0179	-16	796	804	EIDLQVTER
										1111.56	1111.55	-0.0153	-14	405	412	ERYELHHK
										1144.56	1144.55	-0.017	-15	426	434	LSYQYISDR
										1157.5	1157.53	0.0362	31	627	635	LDMSEFMER
										1158.56	1158.59	0.0298	26	47	55	AMFERFTEK
										1159.6	1159.59	-0.0063	-5	440	450	AIDLIDEAGSR
										1331.71	1331.69	-0.0235	-18	59	69	VIMLAQEEARR			Oxidation (M)[3]
										1369.7	1369.67	-0.0323	-24	753	762	QYFRPEFLNR
										1369.7	1369.67	-0.0323	-24	753	762	QYFRPEFLNR
										1397.74	1397.71	-0.0313	-22	170	182	VLESLGADPNNIR
										1476.78	1476.75	-0.0314	-21	117	130	GSGFVAVEIPFTPR
										1476.78	1476.75	-0.0314	-21	117	130	GSGFVAVEIPFTPR	41	99.535
										1496.73	1496.7	-0.03	-20	209	221	MPTLEEYGTNLTK
										1608.86	1608.83	-0.0364	-23	664	676	RPYTVVLFDEIEK
										1609.88	1609.85	-0.0338	-21	388	401	VPEPTVDETIQILR
										1707.8	1707.77	-0.0385	-23	612	626	ALASYYFGSEEAMIR	32	96.318
										1723.8	1723.77	-0.0331	-19	612	626	ALASYYFGSEEAMIR			Oxidation (M)[13]
										1725.79	1725.78	-0.0127	-7	627	640	LDMSEFMERHTVSK			Oxidation (M)[3]

## Sheet: Table S3A
Table S3A. Differentially accumulated proteins identified by MALDI-TOF/TOF-MS from leaf samples.
spot no	Protein Name	Accession No.	Protein PI	Protein MW	Protein Score	Protein Score C. I. %	Total Ion Score	Total Ion C. I. %	Peptide Count	KOG	P-value	Subcellular Localizatin
Signal transduction
L54	14-3-3-like protein A-like	gi|357118054	4.82	29.3	94	100	78	100	9	KOG0841	0.017	Plastid
Energy metabolism
L119	2,3-bisphosphoglycerate-independent phosphoglycerate mutase-like	gi|357125604	5.49	60.5869	99	100	36	99.312	18		0.009	Cyto
L112	ATPase beta subunit (chloroplast)	gi|193075564	5.23	53.9	1090	100	824	100	25	KOG1350	0.026	Plastid
L38	ATP synthase delta chain, chloroplastic-like	gi|357138100	4.78	26.6	742	100	703	100	11	KOG1662	0.013	Plastid
L83	ATP synthase subunit gamma, chloroplastic-like	gi|357122655	8.44	40.2	86	99.993	52	99.898	13	KOG1531	0.012	Plastid
L27	Chlorophyll a-b binding protein 1B-21, chloroplastic-like	gi|357124424	5.84	26.9	164	100	148	100	7		0.036	Plastid
L138	Chlorophyll a-b binding protein 2, chloroplastic-like isoform 6	gi|357159913	5.29	28.2	329	100	316	100	6		0.041	Plastid
L35	chlorophyll a-b binding protein 8,chloroplastic-like	gi|357139429	8.04	12.6	356	100	305	100	7		0.026	Plastid
L18	cytochrome b6-f complex iron-sulfur subunit, chloroplastic-like	gi|357122458	8.54	24.0322	690	100	583	100	14	KOG1671	0.021	Plastid
L19	cytochrome b6-f complex iron-sulfursubunit, chloroplastic	gi|357122458	8.54	24.0322	91	99.998	83	100	2	KOG1671	0.033	Plastid
L20	cytochrome b6-f complex iron-sulfur subunit, chloroplastic-like	gi|357122458	8.54	24.0322	574	100	502	100	11	KOG1671	0.018	Plastid
L12	LOW QUALITY PROTEIN: ribulose bisphosphate carboxylase large chain-like	gi|357132151	6.45	29.7441	84	99.991	76	100	3		0.008	Plastid
L127	NADH dehydrogenase [ubiquinone] iron-sulfur protein 1, mitochondrial-like	gi|357118199	5.96	81.6	436	100	255	100	24	KOG2282	0.043	Mito
L64	Ferredoxin--NADP reductase, leaf isozyme, chloroplastic-like	gi|357110920	8.72	40.8	693	100	603	100	22	KOG1158	0.014	Plastid
L74	Coproporphyrinogen-III oxidase, chloroplastic-like	gi|357165868	6.48	43.7	594	100	564	100	13	KOG1518	0.007	Plastid
L70	fructokinase-2-like	gi|357144446	5.15	36.0332	309	100	181	100	19	KOG2855	0.035	Plastid
L75	Fructose-1,6-bisphosphatase, cytosolic-like	gi|357126021	5.47	37.6	674	100	597	100	19	KOG1458	0.027	Cyto
L68	fructose-bisphosphate aldolase,chloroplastic-like	gi|357157399	6.26	42.1886	709	100	642	100	13	KOG1557	0.048	Plastid
L73	fructose-bisphosphate aldolase,chloroplastic-like	gi|357157399	6.26	42.1886	560	100	477	100	15	KOG1557	0.036	Plastid
L106	glucose-1-phosphate adenylyltransferase small subunit, chloroplastic/amyloplastic-like isoform 2	gi|357145854	5.51	52.1967	69	99.678	33	98.953	11	KOG1322	0.02	Plastid
L93	glyceraldehyde-3-phosphate dehydrogenase B, chloroplastic-like	gi|357114230	6.03	47.6795	399	100	302	100	18	KOG0657	0.044	Plastid
L143	isocitrate dehydrogenase [NADP], chloroplastic-like	gi|357135759	5.85	46.4	299	100	136	100	20	KOG1526	0.018	Cyto
L66	Isoflavone reductase homolog IRL-like	gi|357151070	5.47	33.9	480	100	439	100	13		0.043	Cyto
L79	malate dehydrogenase, cytoplasmic-like	gi|357146638	5.76	35.9043	111	100	31	100	13	KOG1496	0.017	Cyto
L55	Oxygen-evolving enhancer protein 1, chloroplastic-like isoform 1	gi|357111487	5.74	34.8	750	100	650	100	22		0.023	Plastid
L56	Oxygen-evolving enhancer protein 1, chloroplastic-like isoform 1	gi|357111487	5.74	34.8	875	100	790	100	20		0.026	Plastid
L57	Oxygen-evolving enhancer protein 1, chloroplastic-like isoform 1	gi|357111487	5.74	34.8	1010	100	905	100	22		0.017	Plastid
L31	Oxygen-evolving enhancer protein 2, chloroplastic-like	gi|357111658	8.64	26.8	936	100	881	100	14		0.016	Plastid
L94	Phosphoglycerate kinase, chloroplastic-like isoform 1	gi|357133147	6.57	49.9	923	100	811	100	26	KOG1367	0.025	Plastid
L91	Phosphoglycerate kinase, chloroplastic-like isoform 1	gi|357133147	6.57	49.9	668	100	591	100	23	KOG1367	0.019	Plastid
L82	phosphoribulokinase, chloroplastic-like	gi|357137138	5.97	45.31	400	100	295	100	17	KOG4203	0.02	Plastid
L72	Phosphoribulokinase, chloroplastic-like	gi|357137138	5.97	45.3	411	100	388	100	11	KOG4203	0.032	Plastid
L43	Protein THYLAKOID FORMATION1, chloroplastic-like	gi|357122407	8.68	32.4	530	100	468	100	15		0.005	Plastid
L76	Photosystem II stability/assembly factor HCF136, chloroplastic-like	gi|357117071	5.4	37	1000	100	930	100	17	KOG3511	0.021	Plastid
L16	psbP domain-containing protein 3, chloroplastic-like	gi|357141874	9.65	38.1	78	99.955	47	99.918	6		0.013	Plastid
L15	ribulose-1,5-bisphosphate carboxylase/oxygenase large subunit	gi|194033157	6.22	53.3266	224	100	161	100	14		0.018	Plastid
L144	ribulose-1,5-bisphosphate carboxylase/oxygenase large subunit	gi|194033157	6.22	53.3	215	100	85	100	18		0.033	Plastid
L113	ribulose-1,5-bisphosphate carboxylase/oxygenase large subunit	gi|194033157	6.22	53.3	183	100	88	100	15		0.035	Plastid
L13	ribulose bisphosphate carboxylase large chain-like	gi|357140507	9.55	44.8772	75	99.921	67	100	4	KOG2815	0.04	Plastid
L4	ribulose bisphosphate carboxylase small chain PWS4.3, chloroplastic-like isoform 4	gi|357154851	8.97	19.8	301	100	212	100	10		0.018	Plastid
L10	ribulose bisphosphate carboxylase small chain PWS4.3, chloroplastic-like isoform 4	gi|357154851	8.97	19.8	270	100	208	100	8		0.011	Plastid
L11	ribulose bisphosphate carboxylase small chain PWS4.3, chloroplastic-like isoform 1	gi|357155405	8.97	19.792	101	100	75	100	6		0.025	Plastid
L8	ribulose bisphosphate carboxylase small chain PW9, chloroplastic-like	gi|357146204	8.97	19.728	119	100	85	100	7		0.037	Plastid
L105	ribulose bisphosphate carboxylase/oxygenase activase A, chloroplastic-like	gi|357155664	6.19	51.5466	653	100	549	100	22	KOG0651	0.034	Plastid
L142	ribulose bisphosphate carboxylase/oxygenase activase A, chloroplastic-like	gi|357155664	6.19	51.5466	607	100	525	100	19	KOG0651	0.022	Plastid
L86	ribulose bisphosphate carboxylase/oxygenase activase A, chloroplastic-like	gi|357155664	6.19	51.5466	281	100	212	100	18	KOG0651	0.037	Plastid
L88	ribulose bisphosphate carboxylase/oxygenase activase A, chloroplastic-like	gi|357155664	6.19	51.5466	675	100	540	100	24	KOG0651	0.013	Plastid
L103	ribulose bisphosphate carboxylase/oxygenase activase A, chloroplastic-like	gi|357155664	6.19	51.5466	584	100	469	100	23	KOG0651	0.049	Plastid
L104	Ribulose bisphosphate carboxylase/oxygenase activase A, chloroplastic-like	gi|357155664	6.19	51.5	694	100	613	100	25	KOG0651	0.026	Plastid
L116	ruBisCO large subunit-binding protein subunit alpha, chloroplastic-like	gi|357167236	5.06	61.2085	551	100	434	100	22	KOG0356	0.015	Plastid
L46	ribulose-phosphate 3-epimerase,chloroplastic-like	gi|357113872	7.7	29.4375	543	100	503	100	8	KOG3111	0.015	Plastid
L60	Enoyl-[acyl-carrier-protein] reductase [NADH], chloroplastic-like	gi|357123995	8.98	39.2	395	100	342	100	17	KOG0725	0.011	Plastid
L124	Beta-D-xylosidase 4-like	gi|357166259	6.03	82.9	451	100	393	100	23		0.021	Plastid
L128	Transketolase, chloroplastic-like	gi|357110873	5.93	80.1	764	100	692	100	25	KOG0523	0.044	Plastid
L129	transketolase, chloroplastic-like	gi|357110873	5.93	80.095	134	100	46	99.94	21	KOG0523	0.029	Plastid
L130	Transketolase, chloroplastic-like	gi|357110873	5.93	80.1	642	100	560	100	26	KOG0523	0.011	Plastid
L131	transketolase, chloroplastic-like	gi|357110873	5.93	80.095	176	100	131	100	14	KOG0523	0.009	Plastid
L132	transketolase, chloroplastic	gi|357110873	5.93	80.095	497	100	413	100	20	KOG0523	0.047	Plastid
Detoxification and stress defense
L33	2-Cys peroxiredoxin BAS1,chloroplastic-like	gi|357149358	6.43	28.5127	783	100	703	100	12	KOG0852	0.043	Plastid
L121	ATP-dependent zinc metalloprotease FTSH 2, chloroplastic-like	gi|357123383	5.62	72.0977	611	100	490	100	24	KOG0731	0.037	Plastid
L42	L-ascorbate peroxidase 2, cytosolic-like	gi|357121373	5.28	28.1	255	100	174	100	10		0.006	Cyto
L45	L-ascorbate peroxidase 1, cytosolic-like	gi|357112766	5.71	27.6	219	100	189	100	10		0.042	Cyto
L69	Quinone oxidoreductase-like protein At1g23740, chloroplastic-like	gi|357147655	8.29	39.8	936	100	861	100	20	KOG1198	0.016	Plastid
Protein metabolism
L51	29 kDa ribonucleoprotein,chloroplastic-like	gi|357121842	4.79	29.3455	210	100	194	100	5	KOG0118	0.027	Plastid
L34	30S ribosomal protein 2, chloroplastic-like	gi|357157795	9.01	26.4436	348	100	286	100	12	KOG0118	0.033	Plastid
L48	31 kDa ribonucleoprotein, chloroplastic-like	gi|357148860	4.6	31.2	440	100	414	100	10	KOG0118	0.022	Plastid
L149	glycine dehydrogenase [decarboxylating] 1, mitochondrial-like	gi|357136151	6.44	112.3	176	100	62	99.993	21	KOG2040	0.029	Mito
L52	31 kDa ribonucleoprotein,chloroplastic-like	gi|357160118	4.57	32.4883	504	100	451	100	11	KOG0118	0.011	Plastid
L108	aminoacylase-1-like	gi|357141869	5.49	49.0151	338	100	266	100	15	KOG2275	0.025	Extr
L117	chaperonin 60 subunit beta 1,chloroplastic-like	gi|357110700	5.6	64.2669	562	100	423	100	25	KOG0356	0.039	Plastid
L71	cysteine synthase,chloroplastic/chromoplastic-like	gi|357134753	6.19	41.6957	417	100	358	100	12	KOG1252	0.04	Plastid
L118	Chaperonin CPN60-2, mitochondrial-like	gi|357146493	5.39	61.4	571	100	403	100	33	KOG0356	0.037	Mito
L99	elongation factor Tu, chloroplastic-like	gi|357149925	5.88	50.6381	547	100	491	100	13	KOG0460	0.039	Plastid
L107	elongation factor Tu, chloroplastic-like	gi|357149925	5.88	50.6381	662	100	534	100	21	KOG0460	0.039	Plastid
L134	Elongation factor G, chloroplastic-like	gi|357164996	5.25	84.3	575	100	454	100	20	KOG0465	0.013	Plastid
L125	Luminal-binding protein 3-like	gi|357144253	5.09	73.5	1040	100	864	100	37	KOG0100	0.037	ER
L126	luminal-binding protein 3-like	gi|357144253	5.09	73.485	72	99.835	53	99.996	9	KOG0100	0.029	ER
L87	peptidyl-prolyl cis-trans isomerase CYP38, chloroplastic-like	gi|357147646	4.83	46.5	587	100	379	100	22		0.036	Plastid
L114	Probable mitochondrial-processing peptidase subunit beta-like	gi|357113428	5.63	58.4	568	100	467	100	25	KOG0960	0.028	Mito
L40	Proteasome subunit alpha type-2-like	gi|357150347	5.39	25.8	462	100	418	100	12	KOG0181	0.024	Cyto
L97	S-adenosylmethionine synthase 1-like	gi|357132009	5.51	43.2058	723	100	649	100	14		0.018	Cysk
Cell wall and cell structure
L85	Alpha-galactosidase-like	gi|357146802	7.03	44.7	230	100	212	100	10	KOG2366	0.042	ER
L95	Alpha-galactosidase-like	gi|357146802	7.03	44.7	230	100	212	100	10	KOG2366	0.03	ER
L109	UDP-arabinopyranose mutase 1-like	gi|357121199	5.82	42.1	88	99.996	59	99.979	12		0.015	Cyto
Other functions
L3	glycine-rich RNA-binding protein blt801-like	gi|357119387	5.55	15.6691	733	100	635	100	12	KOG0118	0.03	Nucl
L5	glycine-rich RNA-binding protein blt801-like	gi|357152879	5.81	16.3014	704	100	646	100	8	KOG0118	0.018	Nucl
L6	glycine-rich RNA-binding protein blt801-like	gi|357152879	5.81	16.3014	263	100	224	100	6	KOG0118	0.015	Nucl
L25	Outer membrane lipoprotein blc-like	gi|357150111	5.37	22.1	601	100	497	100	18	KOG4824	0.006	Cyto
L22	probable FKBP-type peptidyl-prolylcis-trans isomerase 2, chloroplastic-like	gi|357142132	8.79	24.1014	207	100	158	100	9	KOG0552	0.021	Plastid
L41	Soluble inorganic pyrophosphatase-like	gi|357137196	5.72	24.5	411	100	347	100	13	KOG1626	0.013	Cysk
L37	thylakoid membrane protein slr0575-like	gi|357145828	8.59	28.4547	126	100	92	100	8		0.011	Plastid
L77	Uncharacterized oxidoreductase At1g06690, chloroplastic-like	gi|357111666	8.85	40.7	350	100	289	100	17	KOG1575	0.037	Plastid
L47	Uncharacterized protein At2g37660, chloroplastic-like	gi|357134997	9.06	31	725	100	689	100	12	KOG1203	0.014	Plastid
L49	Uncharacterized protein At2g37660, chloroplastic-like	gi|357134997	9.06	31	720	100	666	100	15	KOG1203	0.031	Plastid
L78	Uncharacterized protein At3g63140, chloroplastic-like	gi|357111159	8.54	41.3	716	100	676	100	14		0.027	Plastid
L81	uncharacterized protein At3g63140,chloroplastic-like	gi|357111159	8.54	41.2998	519	100	451	100	13		0.016	Plastid
L111	uncharacterized protein At4g01050,chloroplastic-like	gi|357141239	5.01	48.9377	189	100	144	100	12	KOG1075	0.041	Plastid
L115	uncharacterized protein LOC100838814	gi|357147757	4.79	55.8226	348	100	247	100	20		0.022	Cyto

## Sheet: Table S3B
Table S3B. The identified differentially accumulated protein (DAP) spots from 2-DE maps of Bd21 leaves under drought stress treatment and recovery in combination with the MALDI-TOF MS and MS/MS data
(a) 0h:6h:12h:24h:48h:6hR:12hR:24hR:48hR
(b) The statistical probability of a true positive identification of the predicted protein, as calculated by MASCOT using MS and MS/MS data
(c) The matched peptide count.
DEP spot No.	match ID	gi Number	Protein Name	Average%Vol.Ratio (a)	Protein Score (b)	Protein Score C. I. %	Total Ion Score	Total Ion Score C. I. %	Pep. Count (c)	Calc. Mass	Obsrv. Mass	± da	± ppm	Start Seq.	End Seq.	Peptide Sequence	Ion Score	Ion Score C. I. %	Modification
L3	15	gi|357119387	glycine-rich RNA-binding protein blt801-like	1:1.2:1.27:0.56:0.54:1.17:1.67:1.95:1.41	733	100	635	100	12	847.381	847.365	-0.0159	-19	152	160	GGSGGGNWR
										851.375	851.362	-0.0136	-16	92	102	GGGGGGGYGGR
										934.43	934.509	0.0792	85	62	70	DAIEGMNGK
										976.423	976.393	-0.0301	-31	152	161	GGSGGGNWRE
										1131.58	1131.55	-0.0267	-24	76	85	NITVNEAQSR
										1467.67	1467.64	-0.0266	-18	8	20	CFVGGLAWATDDR			Carbamidomethyl (C)[1]
										1467.67	1467.64	-0.0266	-18	8	20	CFVGGLAWATDDR	83	100	Carbamidomethyl (C)[1]
										1490.69	1490.69	0.0034	2	62	75	DAIEGMNGKDLDGR
										1563.73	1563.7	-0.0226	-14	48	61	GFGFVTFASEQSMR
										1579.72	1579.68	-0.0453	-29	48	61	GFGFVTFASEQSMR			Oxidation (M)[13]
										1713.83	1713.78	-0.0526	-31	21	36	GLQDAFSSFGEIIDSK
										1848.76	1848.74	-0.0204	-11	129	151	QGGGGYGGGGGYGGG
																GGGYGGSR
										1848.76	1848.74	-0.0204	-11	129	151	QGGGGYGGGGGYGGG	256	100
																GGGYGGSR
										2004.82	2004.8	-0.0161	-8	104	128	EGGGGGYGGGGGGYG
																GGGGGGYGQR
										2004.82	2004.8	-0.0161	-8	104	128	EGGGGGYGGGGGGYG	296	100
L4	17	gi|357154851	ribulose bisphosphate carboxylase small chain PWS4.3, chloroplastic-like isoform 4	1:0.88:1.81:1.9:1.05:1.31:3.06:1.04:1.69	301	100	212	100	10	914.423	914.388	-0.0352	-38	112	117	YWTMWK
										930.418	930.374	-0.0434	-47	112	117	YWTMWK			Oxidation (M)[4]
										934.536	934.515	-0.0203	-22	76	82	QIEYLIR
										934.536	934.515	-0.0203	-22	76	82	QIEYLIR	40	99.029
										935.495	935.488	-0.0066	-7	147	154	IIGFDNTR
										1012.47	1012.46	-0.0167	-16	139	146	EYPDAYVR
										1012.47	1012.46	-0.0167	-16	139	146	EYPDAYVR	72	100
										1140.57	1140.55	-0.0138	-12	138	146	KEYPDAYVR
										1140.57	1140.55	-0.0138	-12	138	146	KEYPDAYVR
										1221.58	1221.65	0.0632	52	32	44	SSNSLGSVSNGGR
										1381.58	1381.57	-0.0112	-8	100	111	EHNSSPGYYDGR
										1381.58	1381.57	-0.0112	-8	100	111	EHNSSPGYYDGR	101	100
										1580.78	1580.72	-0.065	-41	118	131	LPMFGCTDATQVLK			Carbamidomethyl (C)[6]
										1596.78	1596.69	-0.0886	-55	118	131	LPMFGCTDATQVLK			Carbamidomethyl (C)[6], Oxidation (M)[3]
										2282.09	2282.01	-0.0882	-39	155	174	QVQCISFIAFKPPGCEESGK			Carbamidomethyl (C)[4,15]
										2353.13	2353.04	-0.0945	-40	155	175	QVQCISFIAFKPPGCEESGKA			Carbamidomethyl (C)[4,15]
L5	18	gi|357152879	glycine-rich RNA-binding protein blt801-like	1:1.27:1.01:0.61:0.48:0.45:0.57:0.76:0.4	704	100	646	100	8	876.396	876.379	-0.0172	-20	157	164	GGTDGQWR
										1087.59	1087.61	0.0245	23	35	43	IIQDRETGR
										1103.58	1103.56	-0.0238	-22	74	83	SITVNQAQSR
										1598.67	1598.65	-0.0177	-11	85	105	GGGGGGGYGGGGGGG
																GGYGQR
										1598.67	1598.65	-0.0177	-11	85	105	GGGGGGGYGGGGGGG	173	100
																GGYGQR
										1754.77	1754.74	-0.0308	-18	85	106	GGGGGGGYGGGGGGG
																GGYGQRR
										1991.82	1991.8	-0.0187	-9	107	129	EGGYGGGGGYGGSGGG
																GYGQGQR
										1991.82	1991.8	-0.0187	-9	107	129	EGGYGGGGGYGGSGGG	222	100
																GYGQGQR
										2147.92	2147.9	-0.0259	-12	106	129	REGGYGGGGGYGGSGG
																GGYGQGQR
										2237.93	2237.92	-0.0125	-6	130	156	GGGGYGGGGGGYGGG
																AGGYGGGYGQQR
										2237.93	2237.92	-0.0125	-6	130	156	GGGGYGGGGGGYGGG	252	100
																AGGYGGGYGQQR
L6	23	gi|357152879	glycine-rich RNA-binding protein blt801-like	1:1.58:3.34:1.9:2.7:1.76:1.44:1.26:1.58	263	100	224	100	6	876.396	876.373	-0.0229	-26	157	164	GGTDGQWR
										1103.58	1103.55	-0.0261	-24	74	83	SITVNQAQSR
										1598.67	1598.65	-0.021	-13	85	105	GGGGGGGYGGGGGGG
																GGYGQR
										1754.77	1754.74	-0.0308	-18	85	106	GGGGGGGYGGGGGGG
																GGYGQRR
										1991.82	1991.8	-0.0252	-13	107	129	EGGYGGGGGYGGSGGG
																GYGQGQR
										1991.82	1991.8	-0.0252	-13	107	129	EGGYGGGGGYGGSGGG	134	100
																GYGQGQR
										2237.93	2237.91	-0.0235	-11	130	156	GGGGYGGGGGGYGGG
																AGGYGGGYGQQR
										2237.93	2237.91	-0.0235	-11	130	156	GGGGYGGGGGGYGGG	90	100
																AGGYGGGYGQQR
L8	25	gi|357146204	ribulose bisphosphate carboxylase small chain PW9, chloroplastic-like	1:0.91:0.76:1.03:1.67:1.63:2.01:1.31:1.9	119	100	85	100	7	930.418	930.36	-0.0581	-62	112	117	YWTMWK			Oxidation (M)[4]
										934.536	934.506	-0.0301	-32	76	82	QIEYLIR
										935.495	935.473	-0.0218	-23	147	154	IIGFDNTR
										935.495	935.473	-0.0218	-23	147	154	IIGFDNTR	35	98.749
										1012.47	1012.45	-0.0262	-26	139	146	EYPDAYVR
										1012.47	1012.45	-0.0262	-26	139	146	EYPDAYVR	50	99.96
										1140.57	1140.51	-0.0619	-54	138	146	KEYPDAYVR
										1351.57	1351.55	-0.0159	-12	100	111	EHGNSPGYYDGR
										1375.7	1375.72	0.021	15	30	44	RSASAGLGSVSNGGR
L10	29	gi|357154851	ribulose bisphosphate carboxylase small chain PWS4.3, chloroplastic-like isoform 4	1:2.33:2.86:3.93:3.89:4.48:4.42:5.04:3.12	270	100	208	100	8	914.423	914.378	-0.0445	-49	112	117	YWTMWK
										930.418	930.368	-0.0501	-54	112	117	YWTMWK			Oxidation (M)[4]
										934.536	934.503	-0.033	-35	76	82	QIEYLIR
										935.495	935.474	-0.0206	-22	147	154	IIGFDNTR
										935.495	935.474	-0.0206	-22	147	154	IIGFDNTR	26	78.21
										1012.47	1012.44	-0.0338	-33	139	146	EYPDAYVR
										1012.47	1012.44	-0.0338	-33	139	146	EYPDAYVR	76	100
										1140.57	1140.53	-0.0414	-36	138	146	KEYPDAYVR
										1381.58	1381.53	-0.0457	-33	100	111	EHNSSPGYYDGR
										1381.58	1381.53	-0.0457	-33	100	111	EHNSSPGYYDGR	106	100
										1490.77	1490.66	-0.106	-71	32	46	SSNSLGSVSNGGRIR
										1580.78	1580.71	-0.0727	-46	118	131	LPMFGCTDATQVLK			Carbamidomethyl (C)[6]
										1596.78	1596.7	-0.0774	-48	118	131	LPMFGCTDATQVLK			Carbamidomethyl (C)[6], Oxidation (M)[3]
L11	30	gi|357155405	ribulose bisphosphate carboxylase small chain PWS4.3, chloroplastic-like isoform 1	1:1.07:1.29:1.17:1.54:1.54:0.13:1.18:2.11	101	100	75	100	6	914.423	914.383	-0.0402	-44	111	116	YWTMWK
										930.418	930.378	-0.0401	-43	111	116	YWTMWK			Oxidation (M)[4]
										934.536	934.515	-0.021	-22	75	81	QIEYLIR
										935.495	935.481	-0.0131	-14	146	153	IIGFDNTR
										935.495	935.481	-0.0131	-14	146	153	IIGFDNTR	24	89.058
										1012.47	1012.45	-0.0211	-21	138	145	EYPDAYVR
										1012.47	1012.45	-0.0211	-21	138	145	EYPDAYVR	46	99.933
										1140.57	1140.48	-0.0915	-80	137	145	KEYPDAYVR
										1381.58	1381.56	-0.0209	-15	99	110	EHNSSPGYYDGR
										1381.58	1381.56	-0.0209	-15	99	110	EHNSSPGYYDGR	5	0
L12	31	gi|357132151	LOW QUALITY PROTEIN: ribulose bisphosphate carboxylase large chain-like	1:1.13:0.96:1.54:2.62:1.66:1.13:2.31:1.07	84	99.991	76	100	3	808.431	808.407	-0.0245	-30	15	21	AGVKDYR
										1021.53	1021.53	-0.0046	-5	33	41	DTDILAAFR
										1021.53	1021.53	-0.0046	-5	33	41	DTDILAAFR	76	100
										1407.67	1407.64	-0.025	-18	22	32	LTYYTPEYETK
L13	36	gi|357140507	ribulose bisphosphate carboxylase large chain-like	1:2.38:2.56:2.88:2.69:2.07:1.22:3.23:1.15	75	99.921	67	100	4	807.422	807.362	-0.0591	-73	279	284	IMVCIR			Carbamidomethyl (C)[4], Oxidation (M)[2]
										921.435	921.404	-0.0307	-33	1	8	MSPQTETK
										1021.53	1021.51	-0.023	-23	33	41	DTDILAAFR
										1021.53	1021.51	-0.023	-23	33	41	DTDILAAFR	67	100
										1407.67	1407.61	-0.0559	-40	22	32	LTYYTPEYETK
L15	38	gi|194033157	ribulose-1,5-bisphosphate carboxylase/oxygenase large subunit	1:1.37:0.86:0.71:0.83:0.98:0.64:1.42:0.99	224	100	161	100	14	805.445	805.419	-0.0268	-33	140	146	IPPTYSK
										808.431	808.399	-0.0322	-40	15	21	AGVKDYR
										830.437	830.365	-0.0712	-86	440	446	EGNEIIR
										914.405	914.422	0.0174	19	306	312	NHGMHFR			Oxidation (M)[4]
										930.475	930.479	0.0036	4	432	439	NEGRDLAR
										937.43	937.437	0.0074	8	1	8	MSPQTETK			Oxidation (M)[1]
										962.479	962.458	-0.0205	-21	228	236	SQAETGEIK
										985.579	985.537	-0.0415	-42	132	139	ALRLEDLR
										985.579	985.537	-0.0415	-42	132	139	ALRLEDLR	3	0
										1021.53	1021.51	-0.023	-23	33	41	DTDILAAFR
										1021.53	1021.51	-0.023	-23	33	41	DTDILAAFR	84	100
										1037.49	1037.49	-0.0017	-2	351	358	DDFIEKDR
										1116.58	1116.55	-0.0342	-31	422	431	VALEACVQAR			Carbamidomethyl (C)[6]
										1168.63	1168.54	-0.0868	-74	296	305	AMHAVIDRQK
										1407.67	1407.62	-0.0504	-36	22	32	LTYYTPEYETK
										1407.67	1407.62	-0.0504	-36	22	32	LTYYTPEYETK	78	100
										3840.86	3840.86	0.0008	0	42	79	VSPQPGVPPEEAGAAVA
																AESSTGTWTTVWTDGLT
																SLDR
L16	39	gi|357141874	psbP domain-containing protein 3, chloroplastic-like	1:1.47:0:0:1.52:1.32:1.17:1.49:0.87	78	99.955	47	99.918	6	889.514	889.447	-0.0671	-75	338	344	FKPQIEK
										889.514	889.447	-0.0671	-75	338	344	FKPQIEK
										1038.53	1038.45	-0.0707	-68	221	229	NVTAFFPDK
										1200.65	1200.63	-0.019	-16	269	279	SWQRPAGVTAK
										1925.92	1925.9	-0.028	-15	251	268	SFGDVDAFAENLVTGLDR
										1925.92	1925.9	-0.028	-15	251	268	SFGDVDAFAENLVTGLDR	47	99.918
										1988.93	1988.82	-0.1116	-56	321	337	LYTVTGQYIEDDEESVK
										2236.03	2235.98	-0.0498	-22	285	303	ASNGMYYIEYTLQNPGDKR			Oxidation (M)[5]
L18	42	gi|357122458	cytochrome b6-f complex iron-sulfur subunit, chloroplastic-like	1:1.06:1.42:1.95:1.79:1.87:1.8:1.34:2.36	690	100	583	100	14	905.495	905.409	-0.0864	-95	28	35	GLGFARER
										1017.48	1017.44	-0.0435	-43	214	221	TGENPWWK
										1017.48	1017.44	-0.0435	-43	214	221	TGENPWWK	34	97.559
										1306.65	1306.6	-0.0529	-40	128	139	GDPTYLVVEADK
										1306.65	1306.6	-0.0529	-40	128	139	GDPTYLVVEADK	67	99.999
										1407.69	1407.62	-0.0743	-53	1	14	MASTALSTASNPTR
										1428.77	1428.72	-0.0578	-40	102	113	LGNDILVEEWLK
										1428.77	1428.72	-0.0578	-40	102	113	LGNDILVEEWLK	84	100
										1492.88	1492.75	-0.1327	-89	15	27	LCRPLPSLGKPVR			Carbamidomethyl (C)[2]
										1493.78	1493.76	-0.0183	-12	202	213	VVFVPWVETDFR	98	100
										1507.8	1507.74	-0.0552	-37	114	127	THGPNDRTLAQGLK
										1671.9	1671.84	-0.0559	-33	100	113	DKLGNDILVEEWLK
										1671.9	1671.84	-0.0559	-33	100	113	DKLGNDILVEEWLK	97	100
										1774.93	1774.87	-0.0607	-34	184	201	GPAPLSLALVHADVDDG
																K
										1774.93	1774.87	-0.0607	-34	184	201	GPAPLSLALVHADVDDG	104	100
																K
										1809.78	1809.73	-0.0451	-25	166	180	FLCPCHGSQYNNQGK			Carbamidomethyl (C)[3,5]
										1809.78	1809.73	-0.0451	-25	166	180	FLCPCHGSQYNNQGK	99	100	Carbamidomethyl (C)[3,5]
										2206.13	2206.09	-0.0351	-16	102	120	LGNDILVEEWLKTHGPND
																R
										2850.39	2850.36	-0.0364	-13	140	165	TLATYGINAVCTHLGCVV			Carbamidomethyl (C)[11,16]
																PFNTAENK
										3249.69	3249.66	-0.0317	-10	184	213	GPAPLSLALVHADVDDG
																KVVFVPWVETDFR
L19	43	gi|357122458	cytochrome b6-f complex iron-sulfursubunit, chloroplastic	1:2.3:1.11:1.89:1.6:1.47:0.93:0.88:0.93	91	99.998	83	100	2	1017.48	1017.48	-0.0029	-3	214	221	TGENPWWK
										1017.48	1017.48	-0.0029	-3	214	221	TGENPWWK	20	0
										1809.78	1809.77	-0.0054	-3	166	180	FLCPCHGSQYNNQGK			Carbamidomethyl (C)[3,5]
										1809.78	1809.77	-0.0054	-3	166	180	FLCPCHGSQYNNQGK	63	99.995	Carbamidomethyl (C)[3,5]
L20	45	gi|357122458	cytochrome b6-f complex iron-sulfur subunit, chloroplastic-like	1:1.79:1.55:1.15:1.7:2.26:1.39:1.43:1.64	574	100	502	100	11	832.435	832.393	-0.0419	-50	52	58	VPDMSKR
										848.429	848.377	-0.0522	-62	52	58	VPDMSKR			Oxidation (M)[4]
										1017.48	1017.44	-0.0395	-39	214	221	TGENPWWK
										1017.48	1017.44	-0.0395	-39	214	221	TGENPWWK	39	99.122
										1306.65	1306.6	-0.0501	-38	128	139	GDPTYLVVEADK
										1306.65	1306.6	-0.0501	-38	128	139	GDPTYLVVEADK	65	99.998
										1407.69	1407.63	-0.0584	-41	1	14	MASTALSTASNPTR
										1428.77	1428.72	-0.0532	-37	102	113	LGNDILVEEWLK
										1428.77	1428.72	-0.0532	-37	102	113	LGNDILVEEWLK	78	100
										1493.78	1493.77	-0.011	-7	202	213	VVFVPWVETDFR	98	100
										1507.8	1507.75	-0.0492	-33	114	127	THGPNDRTLAQGLK
										1671.9	1671.84	-0.0525	-31	100	113	DKLGNDILVEEWLK
										1774.93	1774.88	-0.0523	-29	184	201	GPAPLSLALVHADVDDG
																K
										1774.93	1774.88	-0.0523	-29	184	201	GPAPLSLALVHADVDDG	127	100
																K
										1809.78	1809.74	-0.0349	-19	166	180	FLCPCHGSQYNNQGK			Carbamidomethyl (C)[3,5]
										1809.78	1809.74	-0.0349	-19	166	180	FLCPCHGSQYNNQGK	97	100	Carbamidomethyl (C)[3,5]
										2850.39	2850.36	-0.0289	-10	140	165	TLATYGINAVCTHLGCVV			Carbamidomethyl (C)[11,16]
																PFNTAENK
L22	49	gi|357142132	probable FKBP-type peptidyl-prolylcis-trans isomerase 2, chloroplastic-like	1:0.57:1.15:1.32:1.18:1.33:0.84:1.13:1.53	207	100	158	100	9	809.351	809.406	0.0559	69	34	39	ASCRCR			Carbamidomethyl (C)[3,5]
										853.457	853.444	-0.0131	-15	160	166	GTPYIFR
										1011.57	1011.55	-0.0175	-17	202	211	GLTSAPGRPR
										1011.57	1011.55	-0.0175	-17	202	211	GLTSAPGRPR	27	89.034
										1078.54	1078.5	-0.0454	-42	175	184	GLDEGILSMK			Oxidation (M)[9]
										1215.71	1215.68	-0.0306	-25	191	201	LYIPGPLAFPK
										1215.71	1215.68	-0.0306	-25	191	201	LYIPGPLAFPK	74	100
										1371.81	1371.81	-0.0051	-4	190	201	RLYIPGPLAFPK
										1371.81	1371.81	-0.0051	-4	190	201	RLYIPGPLAFPK	56	99.988
										1605.91	1605.91	-0.0051	-3	160	174	GTPYIFRVGAGQVIK
										1925.92	1925.87	-0.0424	-22	107	123	ELENAPMVTTESGLQYK			Oxidation (M)[7]
										2917.29	2917.29	-0.0002	0	99	123	LCDADCEKELENAPMVT			Carbamidomethyl (C)[2,6], Oxidation (M)[15]
																TESGLQYK
L25	53	gi|357150111	Outer membrane lipoprotein blc-like	1:1.43:1.27:1.75:1.07:1.12:3.11:1.47:1.78	601	100	497	100	18	810.393	810.398	0.005	6	183	188	GSWWFK
										933.416	933.441	0.0253	27	81	89	ADPSSEEAK
										974.524	974.529	0.0048	5	130	136	NLWILCR			Carbamidomethyl (C)[6]
										974.524	974.529	0.0048	5	130	136	NLWILCR	48	99.613	Carbamidomethyl (C)[6]
										1059.5	1059.51	0.0102	10	72	80	DYIEGTAYK
										1059.5	1059.51	0.0102	10	72	80	DYIEGTAYK	60	99.976
										1102.62	1102.61	-0.0058	-5	130	137	NLWILCRK			Carbamidomethyl (C)[6]
										1109.55	1109.55	0.007	6	152	161	AKEEGYDVAK
										1174.6	1174.61	0.019	16	81	91	ADPSSEEAKLK
										1215.6	1215.61	0.0066	5	71	80	RDYIEGTAYK
										1295.57	1295.62	0.0566	44	71	80	RDYIEGTAYK			Phospho (Y)[3]
										1515.78	1515.78	-0.0014	-1	9	23	SGSEMGVVLGLDVPR
										1515.78	1515.78	-0.0014	-1	9	23	SGSEMGVVLGLDVPR	84	100
										1531.78	1531.79	0.0111	7	9	23	SGSEMGVVLGLDVPR			Oxidation (M)[5]
										1531.78	1531.79	0.0111	7	9	23	SGSEMGVVLGLDVPR	95	100	Oxidation (M)[5]
										1595.75	1595.87	0.1206	76	9	23	SGSEMGVVLGLDVPR			Phospho (ST)[1]
										1595.75	1595.87	0.1206	76	9	23	SGSEMGVVLGLDVPR	72	99.999	Phospho (ST)[3]
										1643.88	1643.88	-0.0004	0	8	23	KSGSEMGVVLGLDVPR
										1643.88	1643.88	-0.0004	0	8	23	KSGSEMGVVLGLDVPR	105	100
										1659.87	1659.89	0.0125	8	8	23	KSGSEMGVVLGLDVPR			Oxidation (M)[6]
										1659.87	1659.89	0.0125	8	8	23	KSGSEMGVVLGLDVPR	99	100	Oxidation (M)[6]
										1750.87	1750.9	0.0288	16	138	151	TQIEEEVYEQLLEK
										1750.87	1750.9	0.0288	16	138	151	TQIEEEVYEQLLEK	88	100
										1801.87	1801.86	-0.0076	-4	28	41	WYEIASFPNFFQPR
										1823.83	1823.88	0.0484	27	165	182	TPQSDPPPESDAAPADT
																K
										1878.97	1878.99	0.0223	12	137	151	KTQIEEEVYEQLLEK
										1878.97	1878.99	0.0223	12	137	151	KTQIEEEVYEQLLEK	101	100
										1973.9	1973.92	0.0219	11	72	89	DYIEGTAYKADPSSEEAK
										2202.07	2202.09	0.0227	10	162	182	LHKTPQSDPPPESDAAP
																ADTK
										2214.93	2215.09	0.153	69	9	27	SGSEMGVVLGLDVPRYM			Oxidation (M)[5,17], Phospho (ST)[1],
																GR			Phospho (Y)[16]
										2394.13	2394.11	-0.0225	-9	48	68	ATYELMEDGATVHVLNE
																TWSK
										2410.12	2410.13	0.0098	4	48	68	ATYELMEDGATVHVLNE			Oxidation (M)[6]
																TWSK
										2441.97	2442.13	0.1668	68	162	182	LHKTPQSDPPPESDAAP			Phospho (ST)[7,13], Phospho (ST)[4]
																ADTK
L27	55	gi|357124424	Chlorophyll a-b binding protein 1B-21, chloroplastic-like	1:0.99:0.68:0.87:0.8:1.45:0.83:0.76:0.74	164	100	148	100	7	1076.56	1076.6	0.0336	31	182	190	DPAKFEELK
										1093.47	1093.51	0.0407	37	87	94	ESEIYHCR			Carbamidomethyl (C)[7]
										1355.66	1355.69	0.031	23	169	181	YPGGAFDPLGFSK
										1355.66	1355.69	0.031	23	169	181	YPGGAFDPLGFSK	84	100
										1368.64	1368.67	0.0346	25	85	94	FKESEIYHCR			Carbamidomethyl (C)[9]
										1368.64	1368.67	0.0346	25	85	94	FKESEIYHCR	63	99.988	Carbamidomethyl (C)[9]
										1483.76	1483.78	0.0264	18	168	181	KYPGGAFDPLGFSK
										1766.87	1766.89	0.0189	11	169	185	YPGGAFDPLGFSKDPAK
										1967.94	1967.97	0.0297	15	11	29	SCSAVGVPSLLAPSSRS			Carbamidomethyl (C)[2], Phospho (ST)[1]
																GR
L31	65	gi|357111658	Oxygen-evolving enhancer protein 2, chloroplastic-like	1:1.09:1.14:1.32:0.75:0.91:0.82:0.61:0.92	936	100	881	100	14	916.464	916.48	0.0167	18	101	107	WNPSKER
										945.515	945.526	0.0106	11	108	115	EFPGQVLR
										945.515	945.526	0.0106	11	108	115	EFPGQVLR	52	99.868
										1070.61	1070.59	-0.0185	-17	15	25	LAASARPSAAR
										1230.66	1230.7	0.0456	37	106	115	EREFPGQVLR
										1243.67	1243.71	0.0436	35	192	201	QYYSITVLTR
										1243.67	1243.71	0.0436	35	192	201	QYYSITVLTR	68	99.997
										1252.64	1252.69	0.05	40	223	233	LYVCKAQAGDK			Carbamidomethyl (C)[4]
										1326.67	1326.72	0.048	36	241	253	KFVENAAGSFSVA
										1407.64	1407.7	0.0609	43	82	94	STEFVAYSGDGFK
										1407.64	1407.7	0.0609	43	82	94	STEFVAYSGDGFK	60	99.979
										2077.03	2077.12	0.0877	42	82	100	STEFVAYSGDGFKLMIPA			Oxidation (M)[15]
																K
										2084.03	2084.14	0.113	54	202	222	TADGDEGGKHQLITATVA
																DGK
										2243.05	2243.17	0.114	51	116	135	YEDNFDATSNLSVMITPT
																PK
										2243.05	2243.17	0.114	51	116	135	YEDNFDATSNLSVMITPT	140	100
																PK
										2259.05	2259.16	0.1084	48	116	135	YEDNFDATSNLSVMITPT			Oxidation (M)[14]
																PK
										2678.28	2678.37	0.0906	34	164	191	TDSEGGFESDAVATANV
																LESAAPVVGGK
										2678.28	2678.37	0.0906	34	164	191	TDSEGGFESDAVATANV	193	100
																LESAAPVVGGK
										2923.4	2923.52	0.1171	40	137	163	SITDYGSPEEFLSQVGYL
																LGQQSYGGK
										2923.4	2923.52	0.1171	40	137	163	SITDYGSPEEFLSQVGYL	179	100
																LGQQSYGGK
										3051.49	3051.63	0.1387	45	136	163	KSITDYGSPEEFLSQVGY
																LLGQQSYGGK
										3051.49	3051.63	0.1387	45	136	163	KSITDYGSPEEFLSQVGY	188	100
																LLGQQSYGGK
L33	68	gi|357149358	2-Cys peroxiredoxin BAS1,chloroplastic-like	1:1.08:1.09:1:0.86:1.76:0.74:1.2:0.92	783	100	703	100	12	805.482	805.46	-0.0218	-27	190	196	GLFIIDK
										837.377	837.365	-0.0124	-15	213	219	SVDETMR
										853.372	853.352	-0.0199	-23	213	219	SVDETMR			Oxidation (M)[6]
										1035.57	1035.54	-0.0367	-35	163	171	YPLISDVTK
										1268.68	1268.64	-0.0481	-38	60	72	AGGVDELPLVGNK
										1507.87	1507.87	-0.0014	-1	176	189	SFGVLIPHQGIALR
										1507.87	1507.87	-0.0014	-1	176	189	SFGVLIPHQGIALR	120	100
										1721.93	1721.92	-0.0051	-3	197	212	EGVIQHSTINNLAIGR
										1721.93	1721.92	-0.0051	-3	197	212	EGVIQHSTINNLAIGR	158	100
										1762.96	1762.91	-0.0449	-25	155	171	SGGLGDLKYPLISDVTK
										2054.97	2054.95	-0.0249	-12	73	90	APDFDAEAVFDQEFINVK
										2054.97	2054.95	-0.0249	-12	73	90	APDFDAEAVFDQEFINVK	172	100
										2508.39	2508.39	0.0012	0	190	212	GLFIIDKEGVIQHSTINNLA
																IGR
										2508.39	2508.39	0.0012	0	190	212	GLFIIDKEGVIQHSTINNLA	94	100
																IGR
										2685.4	2685.4	0.0039	1	130	153	INTQVLGVSIDSVFSHLA
																WVQTDR
										2685.4	2685.4	0.0039	1	130	153	INTQVLGVSIDSVFSHLA	25	83.356
																WVQTDR
										2813.49	2813.5	0.0088	3	130	154	INTQVLGVSIDSVFSHLA
																WVQTDRK
										2857.38	2857.39	0.0088	3	220	244	TLQALQYVQENPDEVCP			Carbamidomethyl (C)[16]
																AGWKPGEK
										2857.38	2857.39	0.0088	3	220	244	TLQALQYVQENPDEVCP	135	100	Carbamidomethyl (C)[16]
																AGWKPGEK
L34	69	gi|357157795	30S ribosomal protein 2, chloroplastic-like	1:0.86:2.64:1.91:1.81:2.39:1.84:1.53:3.21	348	100	286	100	12	841.376	841.357	-0.0186	-22	98	104	ADVMYDK
										857.371	857.428	0.0572	67	98	104	ADVMYDK			Oxidation (M)[4]
										863.499	863.473	-0.0257	-30	170	177	VYVGNLAK
										890.519	890.487	-0.0318	-36	178	185	TVTTEVLK
										931.536	931.523	-0.0131	-14	71	78	LYVGNIPR
										931.536	931.523	-0.0131	-14	71	78	LYVGNIPR	60	99.993
										947.479	947.468	-0.0115	-12	79	86	TVTNDELR
										947.479	947.468	-0.0115	-12	79	86	TVTNDELR	72	100
										1018.55	1018.54	-0.0131	-13	192	201	GEVLSATVSR
										1059.63	1059.62	-0.0128	-12	70	78	KLYVGNIPR
										1059.63	1059.62	-0.0128	-12	70	78	KLYVGNIPR	70	100
										1217.61	1217.61	-0.0041	-3	87	97	AMFADHGTVLR
										1217.61	1217.61	-0.0041	-3	87	97	AMFADHGTVLR	84	100
										1233.6	1233.58	-0.0237	-19	87	97	AMFADHGTVLR			Oxidation (M)[2]
										1233.6	1233.58	-0.0237	-19	87	97	AMFADHGTVLR	61	99.994	Oxidation (M)[2]
										1304.59	1304.58	-0.0109	-8	98	108	ADVMYDKYSGR
										1320.59	1320.57	-0.0176	-13	98	108	ADVMYDKYSGR			Oxidation (M)[4]
										1642.87	1642.86	-0.0069	-4	178	191	TVTTEVLKNFFSEK
										1770.9	1770.9	-0.0034	-2	186	201	NFFSEKGEVLSATVSR
										2162.07	2162.02	-0.0442	-20	79	97	TVTNDELRAMFADHGTV			Oxidation (M)[10]
																LR
L35	70	gi|357139429	chlorophyll a-b binding protein 8,chloroplastic-like	1:1.61:1.65:1.53:0.82:1.89:1.1:1.09:0.8	356	100	305	100	7	997.535	997.509	-0.0268	-27	24	31	QYFLGLEK
										997.535	997.509	-0.0268	-27	24	31	QYFLGLEK	63	99.997
										1013.55	1013.49	-0.0607	-60	2	10	ALIGFAEHR
										1032.56	1032.53	-0.025	-24	56	64	SDKELAELK
										1316.69	1316.62	-0.0729	-55	1	11	MALIGFAEHRR			Oxidation (M)[1]
										1395.64	1395.61	-0.0302	-22	12	23	LQDWYNPGSMGK
										1411.63	1411.6	-0.0301	-21	12	23	LQDWYNPGSMGK			Oxidation (M)[10]
										1411.63	1411.6	-0.0301	-21	12	23	LQDWYNPGSMGK	55	99.984	Oxidation (M)[10]
										1551.74	1551.72	-0.022	-14	11	23	RLQDWYNPGSMGK
										1567.73	1567.71	-0.0241	-15	11	23	RLQDWYNPGSMGK			Oxidation (M)[11]
										1567.73	1567.71	-0.0241	-15	11	23	RLQDWYNPGSMGK	38	99.208	Oxidation (M)[11]
										2366.18	2366.15	-0.0346	-15	32	55	FLGGSGDPAYPGGPIFN
																PLGFGTK
										2366.18	2366.15	-0.0346	-15	32	55	FLGGSGDPAYPGGPIFN	148	100
																PLGFGTK
L37	76	gi|357145828	thylakoid membrane protein slr0575-like	1:0.84:1.07:1:0.81:1.33:1.01:0.64:1.2	126	100	92	100	8	1023.47	1023.46	-0.015	-15	250	258	GGDDLYEVR
										1100.58	1100.55	-0.029	-26	235	244	FTSFFGPGIK
										1207.63	1207.61	-0.0205	-17	222	231	ALELSDFEKR
										1277.7	1277.69	-0.0054	-4	182	193	IFQYGLGGGIPR	92	100
										1427.77	1427.68	-0.0892	-62	232	244	QAKFTSFFGPGIK
										1521.75	1521.75	-0.0015	-1	245	258	AEIGKGGDDLYEVR
										1573.76	1573.75	-0.0125	-8	169	181	YGDEQHLDEALKR
										2214.13	2214.12	-0.0093	-4	131	149	YAELKPVPCITYSDAFAL			Carbamidomethyl (C)[9]
																R
L38	77	gi|357138100	ATP synthase delta chain, chloroplastic-like	1:0.6:0.51:0.41:0.55:0.45:0.31:0.52:0.48	742	100	703	100	11	801.458	801.451	-0.0064	-8	191	198	ITGAANVR
										801.458	801.451	-0.0064	-8	191	198	ITGAANVR	56	99.944
										969.591	969.594	0.0028	3	145	153	AGLMPLIVR
										969.591	969.594	0.0028	3	145	153	AGLMPLIVR	62	99.985
										985.586	985.589	0.0029	3	145	153	AGLMPLIVR			Oxidation (M)[4]
										985.586	985.589	0.0029	3	145	153	AGLMPLIVR	34	91.956	Oxidation (M)[4]
										1236.59	1236.6	0.0145	12	218	228	DSSNLIDMSVR
										1236.59	1236.6	0.0145	12	218	228	DSSNLIDMSVR	90	100
										1252.58	1252.6	0.0191	15	218	228	DSSNLIDMSVR			Oxidation (M)[8]
										1252.58	1252.6	0.0191	15	218	228	DSSNLIDMSVR	61	99.983	Oxidation (M)[8]
										1364.68	1364.71	0.0231	17	218	229	DSSNLIDMSVRK
										1380.68	1380.7	0.0243	18	218	229	DSSNLIDMSVRK			Oxidation (M)[8]
										1664.86	1664.89	0.0307	18	203	217	IDPDLIAGFTVQYGR
										1664.86	1664.89	0.0307	18	203	217	IDPDLIAGFTVQYGR	127	100
										1922.01	1922.06	0.0428	22	201	217	TRIDPDLIAGFTVQYGR
										1922.01	1922.06	0.0428	22	201	217	TRIDPDLIAGFTVQYGR	90	100
										2055.12	2055.22	0.0954	46	229	247	KQIAEITSELELPSVALDV
										2140.06	2140.1	0.0381	18	95	112	IFLEETVSEFFDNPTVPR
										2140.06	2140.1	0.0381	18	95	112	IFLEETVSEFFDNPTVPR	160	100
										2161.91	2162.1	0.1912	88	201	217	TRIDPDLIAGFTVQYGR			Phospho (ST)[1,12], Phospho (Y)[15]
										2510.28	2510.32	0.042	17	92	112	LEKIFLEETVSEFFDNPTV
																PR
										2512.22	2512.28	0.0568	23	95	115	IFLEETVSEFFDNPTVPR
																DEK
										2512.22	2512.28	0.0568	23	95	115	IFLEETVSEFFDNPTVPR	119	100
																DEK
										3225.64	3225.68	0.0407	13	116	144	AQLIEEISTSSELQPHVSN
																FLNVVVDNSR
L40	83	gi|357150347	Proteasome subunit alpha type-2-like	1:0.63:0.52:1.05:1.51:1.56:1.25:1.16:1.52	462	100	418	100	12	870.53	870.536	0.0064	7	221	228	VLTPAEIK
										956.458	956.46	0.0017	2	93	99	QAQQYYR
										956.458	956.46	0.0017	2	93	99	QAQQYYR	46	99.36
										1084.55	1084.56	0.0029	3	92	99	KQAQQYYR
										1084.55	1084.56	0.0029	3	92	99	KQAQQYYR	60	99.975
										1155.67	1155.67	0.0001	0	103	112	ETIPVTQLVR
										1155.67	1155.67	0.0001	0	103	112	ETIPVTQLVR	71	99.998
										1235.64	1235.59	-0.0542	-44	103	112	ETIPVTQLVR			Phospho (ST)[2]
										1428.79	1428.8	0.0105	7	52	64	LPSILVDETSVQK
										1556.89	1556.91	0.0158	10	51	64	KLPSILVDETSVQK
										1559.92	1559.92	0.0034	2	100	112	LYKETIPVTQLVR
										1559.92	1559.92	0.0034	2	100	112	LYKETIPVTQLVR	68	99.997
										1639.88	1639.92	0.0426	26	100	112	LYKETIPVTQLVR			Phospho (Y)[2]
										1731.91	1731.92	0.0145	8	221	235	VLTPAEIKDFLEEVE
										1946	1945.99	-0.0048	-2	197	214	EGFEGQISANNIEIGVIR
										1946	1945.99	-0.0048	-2	197	214	EGFEGQISANNIEIGVIR	140	100
										2122.19	2122.19	0	0	19	39	LVQIEHALTAVGSGQTSL
																GIK
										2151.09	2151.07	-0.0171	-8	65	84	IQSLTPNIGVVYSGMGPD
																FR
										2167.09	2167.1	0.0169	8	65	84	IQSLTPNIGVVYSGMGPD			Oxidation (M)[15]
																FR
										2167.09	2167.1	0.0169	8	65	84	IQSLTPNIGVVYSGMGPD	34	90.752	Oxidation (M)[15]
																FR
										2208.07	2208.09	0.0114	5	178	196	YTEDMELDDAIHTAILTLK			Oxidation (M)[5]
L41	84	gi|357137196	Soluble inorganic pyrophosphatase-like	1:0.69:1.16:0.89:1.24:3.62:2.12:0.52:1.07	411	100	347	100	13	814.489	814.546	0.0564	69	163	168	LQEIRR
										814.489	814.546	0.0564	69	163	168	LQEIRR	1	0
										848.383	848.459	0.0766	90	169	174	FFEDYK
										943.5	943.552	0.0523	55	15	22	FPPALNER
										943.5	943.552	0.0523	55	15	22	FPPALNER	16	0
										976.477	976.531	0.0531	54	169	175	FFEDYKK
										976.477	976.531	0.0531	54	169	175	FFEDYKK	35	92.902
										1241.66	1241.71	0.0489	39	151	160	HFRDISELPK
										1362.64	1362.74	0.1005	74	2	14	AGEADGNTRQTSR
										1415.74	1415.78	0.0398	28	11	22	QTSRFPPALNER
										1421.67	1421.71	0.0396	28	139	150	IIAVCADDPEYR			Carbamidomethyl (C)[5]
										1421.67	1421.71	0.0396	28	139	150	IIAVCADDPEYR	64	99.991	Carbamidomethyl (C)[5]
										1630.83	1630.86	0.0284	17	180	194	EVAVNDFLPAEDAIK
										1630.83	1630.86	0.0284	17	180	194	EVAVNDFLPAEDAIK	111	100
										1760.86	1760.88	0.0269	15	123	138	AIGLMPMIDQGEKDDK
										1776.85	1776.88	0.0264	15	123	138	AIGLMPMIDQGEKDDK			Oxidation (M)[5]
										1779.86	1779.87	0.008	4	198	212	YSMDLYGSYIIEGLR
										1792.85	1792.88	0.0373	21	123	138	AIGLMPMIDQGEKDDK			Oxidation (M)[5,7]
										1795.86	1795.88	0.0193	11	198	212	YSMDLYGSYIIEGLR			Oxidation (M)[3]
										1923.95	1923.97	0.0176	9	198	213	YSMDLYGSYIIEGLRK			Oxidation (M)[3]
										2116.06	2116.07	0.011	5	176	194	NENKEVAVNDFLPAEDAI
																K
										2116.06	2116.07	0.011	5	176	194	NENKEVAVNDFLPAEDAI	122	100
																K
L42	85	gi|357121373	L-ascorbate peroxidase 2, cytosolic-like	1:0.51:0.73:0.9:1.46:1.47:0.72:1.29:1.75	255	100	174	100	10	877.478	877.424	-0.0534	-61	54	62	TGGPFGTIK
										877.478	877.424	-0.0534	-61	54	62	TGGPFGTIK
										990.486	990.428	-0.0582	-59	32	39	NCAPLMLR			Carbamidomethyl (C)[2], Oxidation (M)[6]
										1249.62	1249.59	-0.0318	-25	121	131	QDKPEPPPEGR
										1249.62	1249.59	-0.0318	-25	121	131	QDKPEPPPEGR	54	99.964
										1309.65	1309.62	-0.0343	-26	132	143	LPDATQGSDHLR
										1309.65	1309.62	-0.0343	-26	132	143	LPDATQGSDHLR	83	100
										1571.88	1571.84	-0.0422	-27	211	224	TLLSDPAFRPLVDK
										1571.88	1571.84	-0.0422	-27	211	224	TLLSDPAFRPLVDK	11	0
										1745.81	1745.78	-0.0255	-15	5	19	CYPTVTDEYQTAVAK			Carbamidomethyl (C)[1]
										1834.92	1834.88	-0.0386	-21	63	80	CPAELAHGANAGLDIAVR			Carbamidomethyl (C)[1]
										1870.02	1869.91	-0.1036	-55	194	210	ELLSGEKEGLLQLPTDK
										2046.91	2046.85	-0.0624	-30	225	242	YAADEDAFFADYAEAHLK
										2046.91	2046.85	-0.0624	-30	225	242	YAADEDAFFADYAEAHLK	26	74.603
										2633.3	2633.23	-0.0698	-27	144	168	QVFSTQMGLSDQDIVALS			Oxidation (M)[7]
L43	87	gi|357122407	Protein THYLAKOID FORMATION1, chloroplastic-like	1:0:1.17:1.52:1.68:3.76:1.47:1.73:2.63	530	100	468	100	15	821.361	821.363	0.0018	2	151	156	MEEWAR
										821.361	821.363	0.0018	2	151	156	MEEWAR	40	97.714
										837.356	837.36	0.0042	5	151	156	MEEWAR			Oxidation (M)[1]
										837.356	837.36	0.0042	5	151	156	MEEWAR	16	0	Oxidation (M)[1]
										952.473	952.476	0.003	3	252	258	EYIDREK
										956.535	956.536	0.0006	1	195	202	FFAVGLFR
										1172.66	1172.64	-0.0141	-12	218	227	LCAALNINKR			Carbamidomethyl (C)[2]
										1178.64	1178.64	0	0	248	256	ELLKEYIDR
										1178.64	1178.64	0	0	248	256	ELLKEYIDR	63	99.989
										1200.54	1200.54	0.0034	3	184	194	AQGNGNFSYSR
										1251.63	1251.64	0.0039	3	228	237	SVDRDLDIYR
										1251.63	1251.64	0.0039	3	228	237	SVDRDLDIYR	47	99.502
										1322.73	1322.73	-0.0007	-1	265	276	LETPKPNEPVAK
										1334.62	1334.63	0.0174	13	146	156	ADAQKMEEWAR
										1350.61	1350.62	0.0122	9	146	156	ADAQKMEEWAR			Oxidation (M)[6]
										1407.72	1407.73	0.0041	3	157	169	AQNGSLLVEFSSR
										1407.72	1407.73	0.0041	3	157	169	AQNGSLLVEFSSR	84	100
										1573.81	1573.81	0.003	2	170	183	DGEIEAVLKDISER
										1573.81	1573.81	0.003	2	170	183	DGEIEAVLKDISER	126	100
										1626.89	1626.9	0.0021	1	203	217	LLELANATEPTVLDK
										1698.8	1698.8	0.0062	4	132	145	SYITALNEDPEQYR
										1698.8	1698.8	0.0062	4	132	145	SYITALNEDPEQYR	86	100
										1736.92	1736.91	-0.0105	-6	262	276	EERLETPKPNEPVAK
										2212.05	2212.08	0.0302	14	132	150	SYITALNEDPEQYRADAQ
																K
										2212.05	2212.08	0.0302	14	132	150	SYITALNEDPEQYRADAQ	22	0
																K
L45	90	gi|357112766	L-ascorbate peroxidase 1, cytosolic-like	1:0:0.98:2.65:1.96:0.79:1.21:1.37:1.38	219	100	189	100	10	963.475	963.455	-0.0196	-20	31	38	SCAPLMLR			Carbamidomethyl (C)[2], Oxidation (M)[6]
										1036.48	1036.49	0.0024	2	173	181	SGFEGPWTR
										1249.62	1249.62	0.0066	5	120	130	EDKPQPPPEGR
										1309.69	1309.7	0.0171	13	131	142	LPDATKGSDHLR
										1525.74	1525.76	0.0198	13	230	241	AFFEDYKEAHLR
										1525.74	1525.76	0.0198	13	230	241	AFFEDYKEAHLR	73	100
										1613.93	1613.94	0.0152	9	210	223	TLLSDPVFRPLVEK
										1613.93	1613.94	0.0152	9	210	223	TLLSDPVFRPLVEK	32	87.894
										1714.82	1714.83	0.0092	5	4	18	TYPTVSAEYQEAVEK
										1729.74	1729.85	0.1154	67	186	199	FDNTYFTELLSGDK			Phospho (Y)[5]
										1831.98	1832	0.0187	10	62	79	KPAEQAHAANAGLDIAVR
										1831.98	1832	0.0187	10	62	79	KPAEQAHAANAGLDIAVR	84	100
										2055.03	2055.03	0.0003	0	148	167	QMGLSDQDIVALSGGHT
																LGR
										2071.02	2071.01	-0.0115	-6	148	167	QMGLSDQDIVALSGGHT			Oxidation (M)[2]
																LGR
L46	92	gi|357113872	ribulose-phosphate 3-epimerase,chloroplastic-like	1:1.34:0.65:0.42:0.31:1:0.61:1.43:0.56	543	100	503	100	8	1025.57	1025.56	-0.011	-11	265	274	TSQRPVAVPA
										1025.57	1025.56	-0.011	-11	265	274	TSQRPVAVPA	50	99.943
										1066.54	1066.52	-0.0242	-23	255	264	DYAEAISGIK
										1066.54	1066.52	-0.0242	-23	255	264	DYAEAISGIK	72	100
										1553.8	1553.77	-0.0264	-17	217	231	GVNPWIEVDGGVSPK
										1553.8	1553.77	-0.0264	-17	217	231	GVNPWIEVDGGVSPK	101	100
										1661.91	1661.88	-0.0316	-19	49	64	SDIIVSPSILSANFAK
										1744.96	1744.93	-0.0307	-18	236	254	VIEAGANALVAGSAVFGA
																K
										2028.93	2028.94	0.0159	8	71	88	AVEVAGCDWIHVDVMDG			Carbamidomethyl (C)[7]
																R
										2028.93	2028.94	0.0159	8	71	88	AVEVAGCDWIHVDVMDG	109	100	Carbamidomethyl (C)[7]
																R
										2044.92	2044.92	-0.0033	-2	71	88	AVEVAGCDWIHVDVMDG			Carbamidomethyl (C)[7], Oxidation (M)[15]
																R
										2044.92	2044.92	-0.0033	-2	71	88	AVEVAGCDWIHVDVMDG	38	99.177	Carbamidomethyl (C)[7], Oxidation (M)[15]
																R
										2073.1	2073.02	-0.0732	-35	255	274	DYAEAISGIKTSQRPVAV
																PA
										2215.1	2215.12	0.0119	5	130	149	AGADIVSVHCEQTATIHL			Carbamidomethyl (C)[10]
																HR
										2215.1	2215.12	0.0119	5	130	149	AGADIVSVHCEQTATIHL	171	100	Carbamidomethyl (C)[10]
																HR
L47	94	gi|357134997	Uncharacterized protein At2g37660, chloroplastic-like	1:1.44:1.17:1.26:3.09:1.88:1.74:2.56:2.13	725	100	689	100	12	1006.57	1006.56	-0.009	-9	282	290	SLFAQIATR
										1022.5	1022.53	0.0325	32	121	129	MKPGFDPSK			Oxidation (M)[1]
										1153.64	1153.67	0.0312	27	282	291	SLFAQIATRF
										1172.6	1172.63	0.0321	27	212	223	AGGLQDKDGGVR
										1172.6	1172.63	0.0321	27	212	223	AGGLQDKDGGVR	71	99.998
										1385.79	1385.78	-0.0037	-3	224	235	ELIIGKDDEILK
										1809.94	1809.95	0.0153	8	196	211	AEQYLADSGLPYTIIR
										1809.94	1809.95	0.0153	8	196	211	AEQYLADSGLPYTIIR	60	99.976
										1938.03	1938.05	0.014	7	195	211	KAEQYLADSGLPYTIIR
										1938.03	1938.05	0.014	7	195	211	KAEQYLADSGLPYTIIR	135	100
										1993.05	1993.06	0.0047	2	165	183	QIVLVGSMGGTDLNHPL
																NK
										2009.05	2009.07	0.0212	11	165	183	QIVLVGSMGGTDLNHPL			Oxidation (M)[8]
																NK
										2038.97	2038.98	0.0128	6	263	281	AFDLASKPEGEGTPTTDF
																R
										2038.97	2038.98	0.0128	6	263	281	AFDLASKPEGEGTPTTDF	123	100
																R
										2314.14	2314.14	0.0044	2	261	281	FKAFDLASKPEGEGTPTT
																DFR
										2314.14	2314.14	0.0044	2	261	281	FKAFDLASKPEGEGTPTT	129	100
																DFR
										2401.25	2401.25	0	0	240	260	TIARPDVAEVCIQALLFEE			Carbamidomethyl (C)[11]
																AR
										2401.25	2401.25	0	0	240	260	TIARPDVAEVCIQALLFEE	88	100	Carbamidomethyl (C)[11]
																AR
										2656.2	2656.19	-0.002	-1	130	152	GGRPEFYFEDGSDPEQV
																DWIGQK
										2656.2	2656.19	-0.002	-1	130	152	GGRPEFYFEDGSDPEQV	84	100
																DWIGQK
L48	95	gi|357148860	31 kDa ribonucleoprotein, chloroplastic-like	1:1.65:1:0.76:0.43:0.96:0.61:1.51:0.76	440	100	414	100	10	826.421	826.465	0.0441	53	197	203	QFASAFR
										896.429	896.468	0.0387	43	165	171	AIEMFNR			Oxidation (M)[4]
										1139.63	1139.66	0.0349	31	275	284	VNVAAERPQR
										1139.63	1139.66	0.0349	31	275	284	VNVAAERPQR	37	95.041
										1605.77	1605.81	0.0408	25	204	217	AYVGNLPWQAEDSR
										1605.77	1605.81	0.0408	25	204	217	AYVGNLPWQAEDSR	98	100
										1631.76	1631.8	0.0363	22	150	164	GFGFVTMSTIEEADK
										1647.76	1647.79	0.0293	18	150	164	GFGFVTMSTIEEADK			Oxidation (M)[7]
										1647.76	1647.79	0.0293	18	150	164	GFGFVTMSTIEEADK	7	0	Oxidation (M)[7]
										2234.18	2234.18	-0.0004	0	124	143	LAQLFDQAGVVEVAEVIY
																NR
										2234.18	2234.18	-0.0004	0	124	143	LAQLFDQAGVVEVAEVIY	208	100
																NR
										2289.19	2289.18	-0.0088	-4	218	237	LVQLFSEHGEVLNATVVY
																DR
										2312.14	2312.14	0.0066	3	254	274	EELDDAISALDGQELDGR
																PLR
										2312.14	2312.14	0.0066	3	254	274	EELDDAISALDGQELDGR	63	99.989
																PLR
										2509.17	2509.18	0.0015	1	150	171	GFGFVTMSTIEEADKAIE			Oxidation (M)[7]
																MFNR
										2525.17	2525.19	0.0227	9	150	171	GFGFVTMSTIEEADKAIE			Oxidation (M)[7,19]
																MFNR
										2732.4	2732.38	-0.0236	-9	218	241	LVQLFSEHGEVLNATVVY
																DRETGR
L49	96	gi|357134997	Uncharacterized protein At2g37660, chloroplastic-like	1:1.08:0.97:0.94:1.32:2.16:1.23:1.28:1.4	720	100	666	100	15	1006.57	1006.55	-0.0162	-16	282	290	SLFAQIATR
										1022.5	1022.51	0.0136	13	121	129	MKPGFDPSK			Oxidation (M)[1]
										1153.64	1153.65	0.0135	12	282	291	SLFAQIATRF
										1172.6	1172.62	0.0172	15	212	223	AGGLQDKDGGVR
										1172.6	1172.62	0.0172	15	212	223	AGGLQDKDGGVR	50	99.781
										1351.54	1351.62	0.0786	58	230	239	DDEILKTETK			Phospho (ST)[7,9]
										1385.79	1385.77	-0.0165	-12	224	235	ELIIGKDDEILK
										1389.71	1389.73	0.0153	11	83	96	IGGGDNGVFIGDIR
										1809.94	1809.96	0.0171	9	196	211	AEQYLADSGLPYTIIR
										1809.94	1809.96	0.0171	9	196	211	AEQYLADSGLPYTIIR	111	100
										1938.03	1938.05	0.0187	10	195	211	KAEQYLADSGLPYTIIR
										1938.03	1938.05	0.0187	10	195	211	KAEQYLADSGLPYTIIR	155	100
										2009.05	2009.07	0.0207	10	165	183	QIVLVGSMGGTDLNHPL			Oxidation (M)[8]
																NK
										2038.97	2038.99	0.0179	9	263	281	AFDLASKPEGEGTPTTDF	136	100
																R
										2039	2038.99	-0.0153	-8	1	19	MATATMRVSSSPFSAPP			Oxidation (M)[1,6]
																LR
										2314.14	2314.15	0.0125	5	261	281	FKAFDLASKPEGEGTPTT
																DFR
										2314.14	2314.15	0.0125	5	261	281	FKAFDLASKPEGEGTPTT	118	100
																DFR
										2401.25	2401.27	0.0159	7	240	260	TIARPDVAEVCIQALLFEE			Carbamidomethyl (C)[11]
																AR
										2401.25	2401.27	0.0159	7	240	260	TIARPDVAEVCIQALLFEE	29	69.84	Carbamidomethyl (C)[11]
																AR
										2656.2	2656.21	0.0151	6	130	152	GGRPEFYFEDGSDPEQV
																DWIGQK
										2656.2	2656.21	0.0151	6	130	152	GGRPEFYFEDGSDPEQV	68	99.996
																DWIGQK
L51	101	gi|357121842	29 kDa ribonucleoprotein,chloroplastic-like	1:1.83:1.28:1.21:0.94:1.84:1.03:2.15:1.39	210	100	194	100	5	920.495	920.482	-0.0126	-14	157	165	VNSGPPPPR
										920.495	920.482	-0.0126	-14	157	165	VNSGPPPPR	62	99.996
										986.563	986.553	-0.0098	-10	262	270	VTVAESKPR
										986.563	986.553	-0.0098	-10	262	270	VTVAESKPR	47	99.875
										1080.54	1080.52	-0.0256	-24	220	228	VIYDRDSGR
										1341.55	1341.53	-0.0235	-18	175	190	GMGGGGGGGSFDSGNK
										1341.55	1341.53	-0.0235	-18	175	190	GMGGGGGGGSFDSGNK	7	0
										1357.54	1357.51	-0.0335	-25	175	190	GMGGGGGGGSFDSGNK			Oxidation (M)[2]
										1635.82	1635.81	-0.0124	-8	157	171	VNSGPPPPRDEFAPR
										1635.82	1635.81	-0.0124	-8	157	171	VNSGPPPPRDEFAPR	77	100
L52	102	gi|357160118	31 kDa ribonucleoprotein,chloroplastic-like	1:0.65:0:0.42:0.53:0.49:0.37:0.78:0.59	504	100	451	100	11	872.39	872.383	-0.0063	-7	206	213	DFGGSSFR
										889.435	889.432	-0.0032	-4	174	180	AVEMFHR
										905.43	905.413	-0.0163	-18	174	180	AVEMFHR			Oxidation (M)[4]
										905.43	905.413	-0.0163	-18	174	180	AVEMFHR	27	86.783	Oxidation (M)[4]
										1094.56	1094.54	-0.0162	-15	243	251	VVYDRETGR
										1157.63	1157.61	-0.0195	-17	228	237	LVQLFSEHGK	57	99.987
										1166.63	1166.62	-0.0093	-8	285	294	VNVAEERPPR
										1166.63	1166.62	-0.0093	-8	285	294	VNVAEERPPR	29	91.466
										1506.85	1506.84	-0.0133	-9	282	294	ALRVNVAEERPPR
										1639.8	1639.8	0.0051	3	119	132	VYVGNLPYDIDSER
										1639.8	1639.8	0.0051	3	119	132	VYVGNLPYDIDSER	111	100
										1645.78	1645.77	-0.0112	-7	159	173	GFGFVTMSTIEEAEK
										1661.83	1661.83	0.0026	2	214	227	IYVGNLPWQVDDSR
										1661.83	1661.83	0.0026	2	214	227	IYVGNLPWQVDDSR	117	100
										2264.19	2264.2	0.0096	4	133	152	LAQLFEQAGVVEVSEVIY
																NR
										2264.19	2264.2	0.0096	4	133	152	LAQLFEQAGVVEVSEVIY	111	100
																NR
										2927.37	2927.38	0.0103	4	254	281	GFGFVTMASQEELDDAIA
																ALDGQSLEGR
L54	105	gi|357118054	14-3-3-like protein A-like	1:0.97:1.11:1.19:1.6:0.81:1.23:1.23:1.75	94	100	78	100	9	922.42	922.496	0.0758	82	130	136	MKGDYHR			Oxidation (M)[1]
										1318.65	1318.67	0.0207	16	37	48	TADVGELTVEER
										1418.75	1418.75	0.0055	4	68	79	IISSIEQKEESR
										1499.75	1499.77	0.023	15	80	92	GNEAYVASIKEYR
										1699.8	1699.83	0.0364	21	2	16	STAEATREENVYMAK
										1699.8	1699.83	0.0364	21	2	16	STAEATREENVYMAK
										1715.79	1715.83	0.0387	23	2	16	STAEATREENVYMAK			Oxidation (M)[13]
										1715.79	1715.83	0.0387	23	2	16	STAEATREENVYMAK			Oxidation (M)[13]
										1798.8	1798.95	0.1516	84	109	124	LLDSHLVPSATAAESK			Phospho (ST)[4,9]
										1798.8	1798.95	0.1516	84	109	124	LLDSHLVPSATAAESK			Phospho (ST)[4,9]
										1818.97	1818.98	0.0061	3	160	176	SAQDIALADLPTTHPIR
										1818.97	1818.98	0.0061	3	160	176	SAQDIALADLPTTHPIR	78	100
										1860.82	1860.97	0.1506	81	9	23	EENVYMAKLAEQAER			Phospho (Y)[5]
										2131.97	2131.97	0.0052	2	17	33	LAEQAERYEEMVEFMEK
										2147.96	2147.97	0.0064	3	17	33	LAEQAERYEEMVEFMEK			Oxidation (M)[11]
L55	108	gi|357111487	Oxygen-evolving enhancer protein 1, chloroplastic-like isoform 1	1:1.29:1.33:0.82:0.5:0.67:0.81:1.4:0.74	750	100	650	100	22	850.431	850.479	0.0488	57	234	241	GSSFLDPK
										930.468	930.515	0.047	51	149	156	NAPPEFQK
										950.571	950.618	0.047	49	205	212	VPFLFTVK
										1080.56	1080.6	0.0422	39	88	96	LTFDEIQSK
										1236.66	1236.7	0.0448	36	87	96	RLTFDEIQSK
										1236.66	1236.7	0.0448	36	87	96	RLTFDEIQSK	62	99.982
										1328.66	1328.7	0.0397	30	132	142	FCLEPTSFTVK			Carbamidomethyl (C)[2]
										1360.66	1360.72	0.0621	46	261	272	GDEEELAKENVK
										1407.69	1407.73	0.0438	31	319	330	IQGVWYAQLESN
										1506.78	1506.8	0.0254	17	273	287	NASSSQGNITLSVTK
										1562.76	1562.79	0.0347	22	244	260	GGSTGYDNAVALPAGGR
										1562.76	1562.79	0.0347	22	244	260	GGSTGYDNAVALPAGGR	155	100
										1634.82	1634.8	-0.0254	-16	1	16	MAASLQAAATLMQPAK			Oxidation (M)[1,12]
										1760.88	1760.91	0.0271	15	188	204	DGIDYAAVTVQLPGGER
										1760.88	1760.91	0.0271	15	188	204	DGIDYAAVTVQLPGGER	127	100
										1775.88	1775.91	0.0276	16	242	260	GRGGSTGYDNAVALPAG
																GR
										2153	2153.02	0.0198	9	103	123	GTGTANQCPTIDGGVDA			Carbamidomethyl (C)[8]
																FPFK
										2153	2153.02	0.0198	9	103	123	GTGTANQCPTIDGGVDA	163	100	Carbamidomethyl (C)[8]
																FPFK
										2248.16	2248.16	-0.0014	-1	163	183	LTYTLDEIEGPLEVAADG
																TLK
										2280.2	2280.19	-0.0156	-7	213	233	QLVATGKPESFSGPFLVP
																SYR
										2294.13	2294.12	-0.0093	-4	184	204	FEEKDGIDYAAVTVQLPG
																GER
										2434.15	2434.14	-0.0127	-5	244	268	GGSTGYDNAVALPAGGR
																GDEEELAK
										2590.29	2590.29	0.0037	1	288	312	SKPETGEVIGVFESVQPS
																DTDLGAK
										2590.29	2590.29	0.0037	1	288	312	SKPETGEVIGVFESVQPS	144	100
																DTDLGAK
										2781.41	2781.39	-0.0218	-8	163	187	LTYTLDEIEGPLEVAADG
																TLKFEEK
										2886.47	2886.37	-0.1044	-36	288	315	SKPETGEVIGVFESVQPS
																DTDLGAKAPK
										2904.35	2904.37	0.013	4	97	123	TYMEVKGTGTANQCPTID			Carbamidomethyl (C)[14]
																GGVDAFPFK
										2904.35	2904.37	0.013	4	97	123	TYMEVKGTGTANQCPTID			Carbamidomethyl (C)[14]
																GGVDAFPFK
L56	109	gi|357111487	Oxygen-evolving enhancer protein 1, chloroplastic-like isoform 1	1:1.67:0.8:0.58:0.8:0.97:1.34:0.94:0.96	875	100	790	100	20	850.431	850.491	0.0606	71	234	241	GSSFLDPK
										930.468	930.523	0.0554	60	149	156	NAPPEFQK
										950.571	950.626	0.0545	57	205	212	VPFLFTVK
										1080.56	1080.61	0.0527	49	88	96	LTFDEIQSK
										1236.66	1236.73	0.068	55	87	96	RLTFDEIQSK
										1236.66	1236.73	0.068	55	87	96	RLTFDEIQSK	66	99.994
										1328.66	1328.7	0.0463	35	132	142	FCLEPTSFTVK			Carbamidomethyl (C)[2]
										1360.66	1360.72	0.0604	44	261	272	GDEEELAKENVK
										1506.78	1506.81	0.0351	23	273	287	NASSSQGNITLSVTK
										1562.76	1562.81	0.0537	34	244	260	GGSTGYDNAVALPAGGR
										1562.76	1562.81	0.0537	34	244	260	GGSTGYDNAVALPAGGR	165	100
										1760.88	1760.92	0.0339	19	188	204	DGIDYAAVTVQLPGGER
										1760.88	1760.92	0.0339	19	188	204	DGIDYAAVTVQLPGGER	132	100
										1775.88	1775.91	0.0324	18	242	260	GRGGSTGYDNAVALPAG
																GR
										2153	2153.03	0.0318	15	103	123	GTGTANQCPTIDGGVDA			Carbamidomethyl (C)[8]
																FPFK
										2153	2153.03	0.0318	15	103	123	GTGTANQCPTIDGGVDA	163	100	Carbamidomethyl (C)[8]
																FPFK
										2248.16	2248.16	0.0054	2	163	183	LTYTLDEIEGPLEVAADG
																TLK
										2280.2	2280.19	-0.0115	-5	213	233	QLVATGKPESFSGPFLVP
																SYR
										2294.13	2294.13	-0.0039	-2	184	204	FEEKDGIDYAAVTVQLPG
																GER
										2409.15	2409.16	0.0058	2	103	126	GTGTANQCPTIDGGVDA			Carbamidomethyl (C)[8]
																FPFKAGK
										2434.15	2434.15	0.0015	1	244	268	GGSTGYDNAVALPAGGR
																GDEEELAK
										2434.15	2434.15	0.0015	1	244	268	GGSTGYDNAVALPAGGR	125	100
																GDEEELAK
										2590.29	2590.31	0.02	8	288	312	SKPETGEVIGVFESVQPS
																DTDLGAK
										2590.29	2590.31	0.02	8	288	312	SKPETGEVIGVFESVQPS	140	100
																DTDLGAK
										2886.47	2886.37	-0.0998	-35	288	315	SKPETGEVIGVFESVQPS
																DTDLGAKAPK
										2904.35	2904.39	0.0318	11	97	123	TYMEVKGTGTANQCPTID			Carbamidomethyl (C)[14]
																GGVDAFPFK
										2904.35	2904.39	0.0318	11	97	123	TYMEVKGTGTANQCPTID			Carbamidomethyl (C)[14]
																GGVDAFPFK
L57	111	gi|357111487	Oxygen-evolving enhancer protein 1, chloroplastic-like isoform 1	1:1.34:0.95:0.87:0.56:0.7:0.7:0.69:0.79	1010	100	905	100	22	930.468	930.474	0.0056	6	149	156	NAPPEFQK
										950.571	950.575	0.0039	4	205	212	VPFLFTVK
										1080.56	1080.56	0.0042	4	88	96	LTFDEIQSK
										1236.66	1236.67	0.008	6	87	96	RLTFDEIQSK
										1236.66	1236.67	0.008	6	87	96	RLTFDEIQSK	62	99.981
										1328.66	1328.66	0.0053	4	132	142	FCLEPTSFTVK			Carbamidomethyl (C)[2]
										1360.66	1360.69	0.0302	22	261	272	GDEEELAKENVK
										1456.75	1456.75	-0.0037	-3	131	142	KFCLEPTSFTVK			Carbamidomethyl (C)[3]
										1506.78	1506.78	0.0002	0	273	287	NASSSQGNITLSVTK
										1562.76	1562.75	-0.0055	-4	244	260	GGSTGYDNAVALPAGGR
										1562.76	1562.75	-0.0055	-4	244	260	GGSTGYDNAVALPAGGR	165	100
										1760.88	1760.87	-0.0072	-4	188	204	DGIDYAAVTVQLPGGER
										1760.88	1760.87	-0.0072	-4	188	204	DGIDYAAVTVQLPGGER	154	100
										1775.88	1775.87	-0.0046	-3	242	260	GRGGSTGYDNAVALPAG
																GR
										2153	2153.02	0.0257	12	103	123	GTGTANQCPTIDGGVDA			Carbamidomethyl (C)[8]
																FPFK
										2153	2153.02	0.0257	12	103	123	GTGTANQCPTIDGGVDA	131	100	Carbamidomethyl (C)[8]
																FPFK
										2248.16	2248.18	0.0203	9	163	183	LTYTLDEIEGPLEVAADG
																TLK
										2262.08	2262.11	0.0283	13	64	86	LAGFALATSALLVSGASA			Phospho (ST)[9], Phospho (ST)[8]
																EGAPK
										2280.2	2280.16	-0.0393	-17	213	233	QLVATGKPESFSGPFLVP
																SYR
										2280.2	2280.16	-0.0393	-17	213	233	QLVATGKPESFSGPFLVP	154	100
																SYR
										2294.13	2294.11	-0.0232	-10	184	204	FEEKDGIDYAAVTVQLPG
																GER
										2294.13	2294.11	-0.0232	-10	184	204	FEEKDGIDYAAVTVQLPG	79	100
																GER
										2434.15	2434.11	-0.0349	-14	244	268	GGSTGYDNAVALPAGGR
																GDEEELAK
										2590.29	2590.32	0.0286	11	288	312	SKPETGEVIGVFESVQPS
																DTDLGAK
										2590.29	2590.32	0.0286	11	288	312	SKPETGEVIGVFESVQPS	161	100
																DTDLGAK
										2692.43	2692.37	-0.0625	-23	188	212	DGIDYAAVTVQLPGGER
																VPFLFTVK
										2781.41	2781.42	0.0131	5	163	187	LTYTLDEIEGPLEVAADG
																TLKFEEK
										2886.47	2886.29	-0.1789	-62	288	315	SKPETGEVIGVFESVQPS
																DTDLGAKAPK
										2904.35	2904.36	0.0083	3	97	123	TYMEVKGTGTANQCPTID			Carbamidomethyl (C)[14]
																GGVDAFPFK
										2904.35	2904.36	0.0083	3	97	123	TYMEVKGTGTANQCPTID			Carbamidomethyl (C)[14]
																GGVDAFPFK
L60	118	gi|357123995	Enoyl-[acyl-carrier-protein] reductase [NADH], chloroplastic-like	1:1.91:1.5:3.07:1.26:1.59:1.78:1.97:1.83	395	100	342	100	17	838.405	838.404	-0.0011	-1	131	137	GKFDESR
										838.405	838.404	-0.0011	-1	131	137	GKFDESR	39	97.101
										862.427	862.423	-0.004	-5	272	279	AALESDTR
										971.531	971.524	-0.0069	-7	280	288	VLAFEAGHK
										1126.59	1126.56	-0.0293	-26	173	182	YAGSSKWTVK
										1156.65	1156.63	-0.0188	-16	280	290	VLAFEAGHKGK
										1171.64	1171.64	-0.0022	-2	293	304	VNTISAGPLGSR
										1171.64	1171.64	-0.0022	-2	293	304	VNTISAGPLGSR	61	99.982
										1225.59	1225.59	-0.0027	-2	259	271	TIPGYGGGMSSAK
										1281.62	1281.74	0.1197	93	139	149	LPDGSLMEIVK			Phospho (ST)[5]
										1329.74	1329.74	-0.0078	-6	138	149	KLPDGSLMEIVK
										1329.74	1329.74	-0.0078	-6	138	149	KLPDGSLMEIVK	74	99.999
										1345.74	1345.73	-0.0052	-4	138	149	KLPDGSLMEIVK			Oxidation (M)[8]
										1345.74	1345.73	-0.0052	-4	138	149	KLPDGSLMEIVK	37	95.53	Oxidation (M)[8]
										1426.81	1426.78	-0.0337	-24	291	304	VRVNTISAGPLGSR
										1555.78	1555.78	-0.0013	-1	315	327	MIEYSYVNAPLQK
										1555.78	1555.78	-0.0013	-1	315	327	MIEYSYVNAPLQK	78	100
										1571.78	1571.78	-0.001	-1	315	327	MIEYSYVNAPLQK			Oxidation (M)[1]
										1571.78	1571.78	-0.001	-1	315	327	MIEYSYVNAPLQK	48	99.638	Oxidation (M)[1]
										1838.91	1838.91	0.0039	2	86	103	AFIAGVADDNGYGWAIAK
										2136	2136.01	0.0068	3	150	168	VYPLDAVYDSPDDVPED
																VK
										2136	2136.01	0.0068	3	150	168	VYPLDAVYDSPDDVPED	92	100
																VK
										2449.18	2449.18	0.0076	3	150	171	VYPLDAVYDSPDDVPED
																VKANK
										2683.48	2683.49	0.0037	1	104	129	ALAAAGAEILVGTWVPAL
																NIFETSLR
										3036.6	3036.61	0.0139	5	190	217	QDFGSIDILVHSLANGPE
																VTKPLLETSR
										3778.99	3779.01	0.0285	8	183	217	EVAESVKQDFGSIDILVH
																SLANGPEVTKPLLETSR
L64	122	gi|357110920	Ferredoxin--NADP reductase, leaf isozyme, chloroplastic-like	1:1.15:2.08:1.56:1.22:2.14:1.43:1.66:1.89	693	100	603	100	22	823.431	823.434	0.0032	4	281	287	VDYAISR
										932.495	932.492	-0.0033	-4	273	280	AKAPENFR
										1005.45	1005.45	0.002	2	288	296	EETNAEGQK
										1166.55	1166.55	0.0061	5	344	352	EGIDWLDYR
										1166.55	1166.55	0.0061	5	344	352	EGIDWLDYR	51	99.777
										1270.71	1270.71	0.0009	1	332	343	GIDEIMIPLAAK
										1281.61	1281.62	0.005	4	357	366	KSEQWNVEVY
										1286.7	1286.7	0.0021	2	332	343	GIDEIMIPLAAK			Oxidation (M)[6]
										1294.64	1294.66	0.0192	15	344	353	EGIDWLDYRK
										1294.64	1294.66	0.0192	15	344	353	EGIDWLDYRK	55	99.929
										1316.64	1316.63	-0.0087	-7	84	93	YRPKEPYVGK			Phospho (Y)[1]
										1320.58	1320.64	0.0588	45	1	12	MAAVTAAAVSLR			Phospho (ST)[10], Phospho (ST)[5]
										1363.6	1363.61	0.0036	3	317	327	DNTYVYMCGLK			Carbamidomethyl (C)[8]
										1364.71	1364.68	-0.0214	-16	170	181	LVYTNDQGEVVK
										1364.71	1364.68	-0.0214	-16	170	181	LVYTNDQGEVVK	45	99.132
										1379.6	1379.61	0.009	7	317	327	DNTYVYMCGLK			Carbamidomethyl (C)[8], Oxidation (M)[7]
										1387.71	1387.71	0.0033	2	124	137	EGQSIGVVADGLDK
										1399.62	1399.63	0.0071	5	236	245	MFFEKYEDYK
										1415.62	1415.63	0.0149	11	236	245	MFFEKYEDYK			Oxidation (M)[1]
										1520.81	1520.82	0.0092	6	169	181	RLVYTNDQGEVVK
										1520.81	1520.82	0.0092	6	169	181	RLVYTNDQGEVVK	68	99.996
										1630.8	1630.8	0.0078	5	146	161	LYSIASSALGDFGDSK
										1630.8	1630.8	0.0078	5	146	161	LYSIASSALGDFGDSK	104	100
										1667.84	1667.85	0.0171	10	303	315	MAEYKDELWELLK
										1667.84	1667.85	0.0171	10	303	315	MAEYKDELWELLK	17	0
										1683.83	1683.85	0.016	10	303	315	MAEYKDELWELLK			Oxidation (M)[1]
										1809.86	1809.87	0.0133	7	281	296	VDYAISREETNAEGQK
										1809.86	1809.87	0.0133	7	281	296	VDYAISREETNAEGQK	108	100
										1959.04	1959.05	0.009	5	212	230	DPNATIIMLATGTGIAPFR
										1959.04	1959.05	0.009	5	212	230	DPNATIIMLATGTGIAPFR	156	100
										1975.03	1975.04	0.0072	4	212	230	DPNATIIMLATGTGIAPFR			Oxidation (M)[8]
										1975.03	1975.04	0.0072	4	212	230	DPNATIIMLATGTGIAPFR	71	99.998	Oxidation (M)[8]
										2049.07	2049.08	0.0041	2	124	143	EGQSIGVVADGLDKNGK
																PHK
										2518.24	2518.27	0.03	12	182	205	GVCSNFLCDLKPGADVNI			Carbamidomethyl (C)[3,8]
																TGPVGK
										2524.03	2524.24	0.2141	85	1	23	MAAVTAAAVSLRSSTTTP			Carbamidomethyl (C)[20], Phospho
																SCSSK			(ST)[10,13], Phospho (ST)[5]
										2650.21	2650.23	0.0188	7	100	123	ITADDAPGETWHMVFAT
																DGEVPYK
										2666.21	2666.27	0.0576	22	100	123	ITADDAPGETWHMVFAT			Oxidation (M)[13]
																DGEVPYK
L66	124	gi|357151070	Isoflavone reductase homolog IRL-like	1:0.8:0.84:1.06:0.55:0.62:1.02:0.5:1.61	480	100	439	100	13	834.483	834.479	-0.0043	-5	25	32	FIVAASAR
										861.494	861.507	0.0127	15	52	59	AAVLQGFR
										1042.59	1042.6	0.0142	14	182	191	VQILGDGNVK
										1078.6	1078.61	0.012	11	33	42	EGHPTAVLVR
										1204.7	1204.72	0.0135	11	13	24	VLVIGGTGYIGR
										1204.7	1204.72	0.0135	11	13	24	VLVIGGTGYIGR	80	100
										1273.61	1273.63	0.0191	15	303	312	YTTVDEYLNR
										1273.61	1273.63	0.0191	15	303	312	YTTVDEYLNR	13	0
										1332.74	1332.75	0.0105	8	247	257	VYIPEDEVLKK
										1332.74	1332.75	0.0105	8	247	257	VYIPEDEVLKK	51	99.832
										1530.78	1530.79	0.0101	7	68	81	GDIYDHESLVAAIK
										1533.76	1533.78	0.0193	13	303	314	YTTVDEYLNRFL
										1627.82	1627.83	0.0068	4	192	206	GIFAVEDDVGTYTIK
										1627.82	1627.83	0.0068	4	192	206	GIFAVEDDVGTYTIK	58	99.97
										1915	1915	-0.0005	0	33	51	EGHPTAVLVRDPAPADA
																AK
										1915	1915	-0.0005	0	33	51	EGHPTAVLVRDPAPADA	57	99.964
																AK
										2021.03	2021.04	0.0089	4	82	100	SADVVISAVGYAQLQDQT
																R
										2021.03	2021.04	0.0089	4	82	100	SADVVISAVGYAQLQDQT	135	100
																R
										2171.04	2171.05	0.0066	3	114	133	FVPSEFGNDVDHVNAVE
																PAK
										2171.04	2171.05	0.0066	3	114	133	FVPSEFGNDVDHVNAVE	46	99.46
																PAK
L68	130	gi|357157399	fructose-bisphosphate aldolase,chloroplastic-like	1:0.37:0.88:0.75:0.46:0.77:0.8:0.71:0.9	709	100	642	100	13	873.458	873.445	-0.0126	-14	193	200	EAAWGLAR
										901.51	901.441	-0.0689	-76	359	367	ANSLAQLGK
										987.522	987.504	-0.0175	-18	48	57	TANTIASPGR
										1156.54	1156.53	-0.0128	-11	163	172	EAAYYQQGAR
										1156.54	1156.53	-0.0128	-11	163	172	EAAYYQQGAR	82	100
										1431.71	1431.69	-0.0204	-14	73	85	LDSIGLENTEANR
										1510.85	1510.77	-0.075	-50	178	192	TVVSIPNGPSELAVK
										1587.81	1587.77	-0.0347	-22	72	85	RLDSIGLENTEANR
										1587.81	1587.77	-0.0347	-22	72	85	RLDSIGLENTEANR	62	99.997
										1592.96	1592.9	-0.0605	-38	122	136	IVDILVEQGIVPGIK
										1721.06	1721	-0.058	-34	121	136	KIVDILVEQGIVPGIK
										2035.05	2035.15	0.1089	54	38	57	ASAYADELVKTANTIASP
																GR
										2035.05	2035.15	0.1089	54	38	57	ASAYADELVKTANTIASP	0	0
																GR
										2052.1	2052.09	-0.0075	-4	338	356	TWGGRPENVAAAQEALL
																LR
										2052.1	2052.09	-0.0075	-4	338	356	TWGGRPENVAAAQEALL	142	100
																LR
										2430.17	2430.17	-0.0066	-3	140	162	GLVPLVGSNDESWCQGL			Carbamidomethyl (C)[14]
																DGLASR
										2430.17	2430.17	-0.0066	-3	140	162	GLVPLVGSNDESWCQGL	215	100	Carbamidomethyl (C)[14]
																DGLASR
										3033.55	3033.56	0.0049	2	201	228	YAAISQDNGLVPIVEPEIL
																LDGEHGIDR
										3033.55	3033.56	0.0049	2	201	228	YAAISQDNGLVPIVEPEIL	141	100
																LDGEHGIDR
L69	136	gi|357147655	Quinone oxidoreductase-like protein At1g23740, chloroplastic-like	1:1.41:1.69:0.54:0.63:0.72:0.72:0.72:0.54	936	100	861	100	20	816.365	816.418	0.0526	64	247	253	QVFGASK			Phospho (ST)[6]
										1020.54	1020.53	-0.0013	-1	338	346	LNPYLESGK
										1020.54	1020.53	-0.0013	-1	338	346	LNPYLESGK	42	98.33
										1155.64	1155.63	-0.0108	-9	110	121	VAAAALNPVDSK
										1222.67	1222.69	0.0177	14	326	337	FVVTSDGSVLAK
										1311.74	1311.74	0.0055	4	110	122	VAAAALNPVDSKR
										1362.62	1362.67	0.0492	36	158	169	EGDEVYGHISEK
										1412.67	1412.71	0.0365	26	289	301	YDVVFDAVGQGDK
										1571.76	1571.8	0.0416	26	176	189	QFGSLAEYTAVEEK
										1571.76	1571.8	0.0416	26	176	189	QFGSLAEYTAVEEK	114	100
										1587.78	1587.78	-0.0005	0	254	267	VAATASSPKLELLK			Phospho (ST)[6], Phospho (ST)[4]
										1690.83	1690.87	0.0373	22	155	169	SLKEGDEVYGHISEK
										1690.83	1690.87	0.0373	22	155	169	SLKEGDEVYGHISEK	103	100
										1742.94	1742.97	0.0217	12	308	325	EGGSVVVLTGAVTPPGF
																R
										1742.94	1742.97	0.0217	12	308	325	EGGSVVVLTGAVTPPGF	135	100
																R
										1747.88	1747.95	0.0713	41	2	17	QAFLSSSSILANPCPR			Carbamidomethyl (C)[14]
										1881.99	1882.02	0.0289	15	92	109	LDEAVSVPAVGDDQVLV
																R
										1881.99	1882.02	0.0289	15	92	109	LDEAVSVPAVGDDQVLV	165	100
																R
										2017.03	2017.08	0.0451	22	129	148	ATDSPLPTVPGYDMAGV
																VVK
										2033.03	2033.09	0.0626	31	129	148	ATDSPLPTVPGYDMAGV			Oxidation (M)[14]
																VVK
										2069.18	2069.18	0.0005	0	305	325	VVKEGGSVVVLTGAVTP
																PGFR
										2131.05	2131.07	0.0222	10	355	373	GPFSFPQVVEAFSYLETG
																R
										2131.05	2131.07	0.0222	10	355	373	GPFSFPQVVEAFSYLETG	127	100
																R
										2195.12	2195.16	0.0337	15	170	189	VLEGPKQFGSLAEYTAVE
																EK
										2436.25	2436.28	0.0293	12	197	219	NIDFAQAAGLPLAIETAHE
																GLER
										2436.25	2436.28	0.0293	12	197	219	NIDFAQAAGLPLAIETAHE	176	100
																GLER
										2484.45	2484.21	-0.2458	-99	220	246	AGFSAGKSILVLGGAGGV
																GSLIIQLAK
										3450.71	3450.74	0.032	9	78	109	AWAYDEYGDTGVLKLDE
																AVSVPAVGDDQVLVR
L70	137	gi|357144446	fructokinase-2-like	1:1.34:2.15:1.91:1.72:1.55:1.53:1.41:1.56	309	100	181	100	19	842.43	842.475	0.0448	53	162	169	SAHVAAMR
										858.425	858.402	-0.0232	-27	162	169	SAHVAAMR			Oxidation (M)[7]
										892.402	892.392	-0.0102	-11	119	124	EFMFYR
										893.473	893.389	-0.0839	-94	259	267	GSVPGYSVK
										908.397	908.367	-0.0299	-33	119	124	EFMFYR			Oxidation (M)[3]
										908.397	908.367	-0.0299	-33	119	124	EFMFYR	23	72.956	Oxidation (M)[3]
										963.587	963.53	-0.0578	-60	105	113	TALAFVTLK
										987.572	987.501	-0.0712	-72	240	248	LLIVTDGEK
										1175.53	1175.5	-0.0296	-25	289	298	DDSIFHNEAK
										1236.66	1236.65	-0.0077	-6	201	210	SIWKEADFIK
										1236.67	1236.65	-0.0189	-15	186	196	LPLWPSPEAAR	55	99.98
										1305.72	1305.65	-0.0659	-50	229	239	NVLSLWFEGLK
										1435.7	1435.68	-0.0229	-16	173	185	AAGILCSYDPNVR			Carbamidomethyl (C)[6]
										1435.7	1435.68	-0.0229	-16	173	185	AAGILCSYDPNVR	60	99.995	Carbamidomethyl (C)[6]
										1737.02	1736.93	-0.0858	-49	318	335	GAIPALPTTAAALELISK
										1751.83	1751.79	-0.0378	-22	74	88	FGDDEFGHMLVDILK			Oxidation (M)[9]
										1792.91	1792.88	-0.0251	-14	147	161	IFHYGSISLITEPCR			Carbamidomethyl (C)[14]
										1792.91	1792.88	-0.0251	-14	147	161	IFHYGSISLITEPCR	45	99.831	Carbamidomethyl (C)[14]
										1847.81	1847.77	-0.0347	-19	89	104	QNGVNSEGCLYDQHAR			Carbamidomethyl (C)[9]
										1926.9	1926.86	-0.0437	-23	301	317	EVLQFSNACGAICTTQK			Carbamidomethyl (C)[9,13]
										1952.87	1952.84	-0.0293	-15	211	228	VSDDEVAFLTQGDANDE
																K
										2049.09	2049.04	-0.0493	-24	268	288	TVDTTGAGDAFVGSLLLN
																VAK
										2130.07	2130.03	-0.042	-20	125	143	NPSADMLLTADELNLDLI			Oxidation (M)[6]
																R
										2196.09	2196.07	-0.0208	-9	299	317	LREVLQFSNACGAICTTQ			Carbamidomethyl (C)[11,15]
																K
L71	138	gi|357134753	cysteine synthase,chloroplastic/chromoplastic-like	1:0.7:0.93:0.92:0.63:0.67:0.48:0.74:0.89	417	100	358	100	12	1114.64	1114.63	-0.0061	-5	292	302	IQGIGAGFVPR
										1114.64	1114.63	-0.0061	-5	292	302	IQGIGAGFVPR	104	100
										1305.7	1305.66	-0.0442	-34	180	192	AFGAELVLTDAAK
										1312.73	1312.72	-0.0066	-5	371	381	YLSSVLFQSIR
										1312.73	1312.72	-0.0066	-5	371	381	YLSSVLFQSIR	65	99.998
										1381.62	1381.6	-0.0117	-8	105	115	LEIMEPCCSVK			Carbamidomethyl (C)[7,8], Oxidation (M)[4]
										1394.75	1394.74	-0.0089	-6	359	370	LIVVMFPSFGER
										1410.74	1410.71	-0.0314	-22	359	370	LIVVMFPSFGER			Oxidation (M)[5]
										1509.75	1509.73	-0.0138	-9	162	174	LILTMPTSMSMER
										1525.74	1525.7	-0.0388	-25	162	174	LILTMPTSMSMER			Oxidation (M)[5]
										1541.74	1541.7	-0.0379	-25	162	174	LILTMPTSMSMER			Oxidation (M)[5,9]
										1557.73	1557.69	-0.0413	-27	162	174	LILTMPTSMSMER			Oxidation (M)[5,9,11]
										1627.76	1627.89	0.1266	78	116	129	DRIGYSMITDAEEK
										1763.93	1763.91	-0.0141	-8	242	260	VDIFIGGIGTGGTISGSGR
										1763.93	1763.91	-0.0141	-8	242	260	VDIFIGGIGTGGTISGSGR	154	100
										1949.05	1949.03	-0.0116	-6	240	260	GKVDIFIGGIGTGGTISGS
																GR
										1949.05	1949.03	-0.0116	-6	240	260	GKVDIFIGGIGTGGTISGS	35	97.75
																GR
										1965.9	1965.91	0.0089	5	208	224	TPNSYMLEQFDNPANPK
										1981.9	1981.85	-0.0486	-25	208	224	TPNSYMLEQFDNPANPK			Oxidation (M)[6]
										2116.14	2116.1	-0.0385	-18	271	291	VIGVEPTESNILSGGKPG
																PHK
										2134.15	2134.12	-0.0335	-16	137	158	SVLVEATSGNTGIGLAFIA
																ASR
L72	139	gi|357137138	Phosphoribulokinase, chloroplastic-like	1:1.45:1.73:1.15:0.66:0.97:0.97:1.77:0.84	411	100	388	100	11	800.451	800.411	-0.0398	-50	124	131	GVTALDPK
										870.468	870.494	0.0255	29	218	225	GHSLESIK
										1249.64	1249.65	0.0086	7	385	394	DLYEQIIAER
										1273.68	1273.69	0.0109	9	78	90	LTSVFGGAAEPPK
										1273.68	1273.69	0.0109	9	78	90	LTSVFGGAAEPPK	83	100
										1343.67	1343.68	0.0136	10	351	361	FYGEVTQQMLK
										1343.67	1343.68	0.0136	10	351	361	FYGEVTQQMLK	48	99.603
										1359.66	1359.68	0.0157	12	351	361	FYGEVTQQMLK			Oxidation (M)[9]
										1429.78	1429.79	0.0116	8	77	90	RLTSVFGGAAEPPK
										1436.71	1436.72	0.0138	10	232	243	KPDFDAYIDPQK
										1436.71	1436.72	0.0138	10	232	243	KPDFDAYIDPQK	76	100
										1472.67	1472.68	0.01	7	132	143	ANDFDLMYEQVK
										1472.67	1472.68	0.01	7	132	143	ANDFDLMYEQVK	58	99.959
										1488.67	1488.68	0.0137	9	132	143	ANDFDLMYEQVK			Oxidation (M)[7]
										1488.67	1488.68	0.0137	9	132	143	ANDFDLMYEQVK	71	99.998	Oxidation (M)[7]
										1518.83	1518.84	0.0114	8	383	394	IRDLYEQIIAER
										1518.83	1518.84	0.0114	8	383	394	IRDLYEQIIAER	62	99.984
										1717.87	1717.88	0.0046	3	174	187	IFVIEGLHPMYDQR
										1717.87	1717.88	0.0046	3	174	187	IFVIEGLHPMYDQR	50	99.711
										1733.87	1733.87	0.0054	3	174	187	IFVIEGLHPMYDQR			Oxidation (M)[10]
										1733.87	1733.87	0.0054	3	174	187	IFVIEGLHPMYDQR	34	89.475	Oxidation (M)[10]
										2430.03	2430.16	0.1272	52	124	143	GVTALDPKANDFDLMYE			Oxidation (M)[15], Phospho (ST)[3], Phospho
																QVK			(Y)[16]
L73	140	gi|357157399	fructose-bisphosphate aldolase,chloroplastic-like	1:0.82:1.15:0.47:0.33:0.42:0.51:0.46:0.36	560	100	477	100	15	822.436	822.417	-0.019	-23	229	235	TFEVAQK
										873.458	873.455	-0.0024	-3	193	200	EAAWGLAR
										901.51	901.458	-0.052	-58	359	367	ANSLAQLGK
										947.498	947.478	-0.0196	-21	330	337	ALQNTCLK			Carbamidomethyl (C)[6]
										987.522	987.515	-0.0065	-7	48	57	TANTIASPGR
										987.522	987.515	-0.0065	-7	48	57	TANTIASPGR	20	45.321
										1156.54	1156.54	-0.0019	-2	163	172	EAAYYQQGAR
										1156.54	1156.54	-0.0019	-2	163	172	EAAYYQQGAR	82	100
										1431.71	1431.71	-0.002	-1	73	85	LDSIGLENTEANR
										1431.71	1431.71	-0.002	-1	73	85	LDSIGLENTEANR	103	100
										1510.85	1510.81	-0.0354	-23	178	192	TVVSIPNGPSELAVK
										1587.81	1587.79	-0.0175	-11	72	85	RLDSIGLENTEANR
										1592.96	1592.93	-0.0312	-20	122	136	IVDILVEQGIVPGIK
										1721.06	1721.03	-0.0279	-16	121	136	KIVDILVEQGIVPGIK
										2035.05	2035.16	0.1104	54	38	57	ASAYADELVKTANTIASP
																GR
										2035.05	2035.16	0.1104	54	38	57	ASAYADELVKTANTIASP
																GR
										2052.1	2052.1	-0.0022	-1	338	356	TWGGRPENVAAAQEALL
																LR
										2052.1	2052.1	-0.0022	-1	338	356	TWGGRPENVAAAQEALL	130	100
																LR
										2430.17	2430.17	0.0022	1	140	162	GLVPLVGSNDESWCQGL			Carbamidomethyl (C)[14]
																DGLASR
										2430.17	2430.17	0.0022	1	140	162	GLVPLVGSNDESWCQGL	141	100	Carbamidomethyl (C)[14]
																DGLASR
										3033.55	3033.56	0.0039	1	201	228	YAAISQDNGLVPIVEPEIL
																LDGEHGIDR
L74	142	gi|357165868	Coproporphyrinogen-III oxidase, chloroplastic-like	1:0:0:0.79:0.8:1.09:1.44:0.84:1.43	594	100	564	100	13	1469.49	1469.56	0.0734	50	257	265	WCDDYFYIK			Carbamidomethyl (C)[2], Phospho (Y)[5,7]
										1498.75	1498.61	-0.1486	-99	56	68	EVPENEAPPTFLR
										1498.75	1498.61	-0.1486	-99	56	68	EVPENEAPPTFLR	92	100
										1530.77	1530.62	-0.1482	-97	329	340	GRYVEFNLVYDR
										1661.73	1661.61	-0.1129	-68	241	253	ETCDKFDPSFYPR			Carbamidomethyl (C)[3]
										1661.73	1661.61	-0.1129	-68	241	253	ETCDKFDPSFYPR	72	99.998	Carbamidomethyl (C)[3]
										1662.81	1662.66	-0.1562	-94	198	212	YFETDAPKDVPGAPR
										1775.88	1775.79	-0.0965	-54	108	124	FVEDVWSRPGGGGGISR
										1775.88	1775.79	-0.0965	-54	108	124	FVEDVWSRPGGGGGISR	39	96.566
										1783.04	1782.95	-0.098	-55	348	364	TGGRIESILVSLPLTAR
										1832.84	1832.76	-0.0849	-46	90	107	VQGEICAALEEADGSGA			Carbamidomethyl (C)[6]
																R
										1832.84	1832.76	-0.0849	-46	90	107	VQGEICAALEEADGSGA	141	100	Carbamidomethyl (C)[6]
																R
										1893.95	1893.88	-0.0738	-39	135	152	AGVNVSVVYGVMPPDAY
																R
										1893.95	1893.88	-0.0738	-39	135	152	AGVNVSVVYGVMPPDAY	59	99.958
																R
										1898.91	1898.85	-0.0678	-36	313	327	DTPFNEEHKAWQQLR
										1909.95	1909.88	-0.0662	-35	135	152	AGVNVSVVYGVMPPDAY			Oxidation (M)[12]
																R
										1962.85	1962.79	-0.0591	-30	365	379	WEYDHKPEEGTEEWK
										1962.85	1962.79	-0.0591	-30	365	379	WEYDHKPEEGTEEWK	78	100
										1978.88	1978.79	-0.0887	-45	313	327	DTPFNEEHKAWQQLR			Phospho (ST)[2]
										1988.95	1988.89	-0.0512	-26	89	107	RVQGEICAALEEADGSG			Carbamidomethyl (C)[7]
																AR
										1988.95	1988.89	-0.0512	-26	89	107	RVQGEICAALEEADGSG	83	100	Carbamidomethyl (C)[7]
																AR
										2558.21	2558.29	0.0784	31	56	80	EVPENEAPPTFLREDGS
																GAGSGSVR
L75	143	gi|357126021	Fructose-1,6-bisphosphatase, cytosolic-like	1:1.6:2:1.8:0.8:2.42:1.75:1.08:1.64	674	100	597	100	19	932.447	932.48	0.0327	35	221	228	NWDTPTAK
										935.447	935.49	0.0435	47	235	243	FPTDGSSPK
										950.496	950.484	-0.012	-13	305	312	ALDLIPTK			Phospho (ST)[7]
										1094.55	1094.57	0.0219	20	211	220	IYSVNEGNAK
										1223.63	1223.61	-0.014	-11	332	343	ALYAEQAKATSA
										1247.62	1247.66	0.0359	29	247	257	YIGSMVADVHR
										1247.62	1247.66	0.0359	29	247	257	YIGSMVADVHR	14	0
										1263.62	1263.65	0.0357	28	247	257	YIGSMVADVHR			Oxidation (M)[5]
										1303.54	1303.55	0.0093	7	233	243	CKFPTDGSSPK			Carbamidomethyl (C)[1], Phospho (ST)[5]
										1570.85	1570.9	0.045	29	258	271	TLLYGGIFLYPADK
										1586.79	1586.84	0.0463	29	18	30	HVLNEQSKYPESR
										1586.79	1586.84	0.0463	29	18	30	HVLNEQSKYPESR	85	100
										1635.81	1635.86	0.0459	28	317	331	SPIFLGSSDDVEEIK
										1635.81	1635.86	0.0459	28	317	331	SPIFLGSSDDVEEIK	97	100
										1670.86	1670.91	0.0485	29	146	160	NQDTVTLEEVLQPGK
										1673.83	1673.88	0.0482	29	59	74	LTGLAGETNVQGEEQK
										1673.83	1673.88	0.0482	29	59	74	LTGLAGETNVQGEEQK	70	99.997
										1698.95	1698.99	0.0447	26	258	272	TLLYGGIFLYPADKK
										1801.93	1801.98	0.0497	28	59	75	LTGLAGETNVQGEEQKK
										1919.02	1919.08	0.0536	28	76	93	LDVLSNEVFVNALVSSGR
										2047.12	2047.17	0.0552	27	75	93	KLDVLSNEVFVNALVSSG
																R
										2047.12	2047.17	0.0552	27	75	93	KLDVLSNEVFVNALVSSG	146	100
																R
										2087.94	2088.12	0.1784	85	211	228	IYSVNEGNAKNWDTPTA			Phospho (Y)[2]
																K
										2236.08	2236.14	0.064	29	94	113	TCVLVSEEDEEATFVAPA			Carbamidomethyl (C)[2]
																LR
										2236.08	2236.14	0.064	29	94	113	TCVLVSEEDEEATFVAPA	186	100	Carbamidomethyl (C)[2]
																LR
										2510.27	2510.34	0.0713	28	317	339	SPIFLGSSDDVEEIKALYA
																EQAK
L76	145	gi|357117071	Photosystem II stability/assembly factor HCF136, chloroplastic-like	1:1.1:1.05:0.75:0.67:1.54:0.64:0.8:1.03	1000	100	930	100	17	904.446	904.498	0.0522	58	227	233	IQNMGWR
										920.441	920.49	0.0497	54	227	233	IQNMGWR			Oxidation (M)[4]
										949.401	949.454	0.0533	56	107	114	DAGESWER
										949.401	949.454	0.0533	56	107	114	DAGESWER	62	99.986
										1016.49	1016.54	0.0539	53	83	91	FNSVSFMGK
										1032.48	1032.53	0.0483	47	83	91	FNSVSFMGK			Oxidation (M)[7]
										1035.46	1035.53	0.0621	60	61	69	DGGNSWFPR
										1035.46	1035.53	0.0621	60	61	69	DGGNSWFPR	63	99.988
										1060.55	1060.55	-0.0019	-2	226	233	RIQNMGWR
										1096.58	1096.63	0.0537	49	268	277	GFGILDVGYR
										1099.63	1099.69	0.0609	55	234	243	ADGGLWLLVR
										1099.63	1099.69	0.0609	55	234	243	ADGGLWLLVR	46	99.379
										1359.72	1359.76	0.0416	31	157	169	AAVQETVSATLNR
										1359.72	1359.76	0.0416	31	157	169	AAVQETVSATLNR	58	99.962
										1542.67	1542.74	0.0667	43	70	82	SIPSAEDEDFNYR
										1542.67	1542.74	0.0667	43	70	82	SIPSAEDEDFNYR	115	100
										1588.83	1588.86	0.0308	19	278	293	SKDEAWAAGGSGVLLK
										1588.83	1588.86	0.0308	19	278	293	SKDEAWAAGGSGVLLK	81	100
										1604.83	1604.86	0.0281	18	304	318	DKAADNIPGNLYSVK
										1661.97	1661.99	0.0141	8	92	106	EGWIVGKPAILLHTK
										1739.81	1739.88	0.0701	40	252	267	GTGITEEFEEASVQSR
										1739.81	1739.88	0.0701	40	252	267	GTGITEEFEEASVQSR	147	100
										1920	1920.01	0.0143	7	319	336	FVGDNQGFVLGNDGVLL
																R
										1920	1920.01	0.0143	7	319	336	FVGDNQGFVLGNDGVLL	180	100
																R
										2182.04	2182.05	0.0044	2	170	190	TVSSGISGASYYTGTFNT
																VNR
										2182.04	2182.05	0.0044	2	170	190	TVSSGISGASYYTGTFNT	178	100
																VNR
										2540.14	2540.13	-0.0139	-5	70	91	SIPSAEDEDFNYRFNSVS
																FMGK
										2556.13	2556.13	-0.0066	-3	70	91	SIPSAEDEDFNYRFNSVS			Oxidation (M)[20]
																FMGK
										3954.91	3954.8	-0.113	-29	115	151	IPLSAQLPGDMVYIQATG
																EQSAEMVTDEGAIYVTSN
																R
L77	146	gi|357111666	Uncharacterized oxidoreductase At1g06690, chloroplastic-like	1:0:0.9:0.61:0.56:1.32:1.24:1.2:0.93	350	100	289	100	17	838.464	838.468	0.0034	4	211	217	LRDAHAR
										838.464	838.468	0.0034	4	211	217	LRDAHAR	24	27.407
										857.473	857.492	0.019	22	238	245	TPELNGVK
										860.478	860.48	0.0026	3	141	147	FAALPWR
										860.478	860.48	0.0026	3	141	147	FAALPWR	36	94.896
										871.482	871.493	0.0108	12	292	298	LQPLMNR
										871.482	871.493	0.0108	12	292	298	LQPLMNR	20	0
										887.477	887.477	0	0	292	298	LQPLMNR			Oxidation (M)[5]
										887.477	887.477	0	0	292	298	LQPLMNR	9	0	Oxidation (M)[5]
										1017.52	1017.53	0.0057	6	41	48	VEEEEKVR
										1065.59	1065.6	0.0012	1	299	308	IKEIGASYGK
										1080.53	1080.54	0.0124	11	200	209	AVGVSNYNEK
										1080.53	1080.54	0.0124	11	200	209	AVGVSNYNEK	23	3.641
										1220.67	1220.64	-0.0306	-25	141	150	FAALPWRFGR
										1236.63	1236.64	0.0116	9	200	210	AVGVSNYNEKR
										1242.65	1242.65	0.0061	5	270	280	YTPEKPPTGPR
										1242.65	1242.65	0.0061	5	270	280	YTPEKPPTGPR	78	100
										1270.63	1270.64	0.0113	9	281	291	GNTYTPEFLTK
										1270.63	1270.64	0.0113	9	281	291	GNTYTPEFLTK	31	84.658
										1273.7	1273.68	-0.0216	-17	129	140	EKGEVDVVVATK
										1381.72	1381.64	-0.0775	-56	151	163	GSVLSALKNSLGR			Phospho (ST)[2]
										1391.63	1391.64	0.0043	3	47	58	VRLGESSVAVSK			Phospho (ST)[6,7]
										1720.94	1720.93	-0.0072	-4	223	237	VPLAANQVNYSLIYR
										1720.94	1720.93	-0.0072	-4	223	237	VPLAANQVNYSLIYR	80	100
										1877.04	1877.03	-0.0048	-3	222	237	RVPLAANQVNYSLIYR
										2707.3	2707.24	-0.0598	-22	332	356	NAVQAMEFAGALGWSLT
																ADEVEELR
L78	147	gi|357111159	Uncharacterized protein At3g63140, chloroplastic-like	1:0.67:1.19:1.21:0.49:1.12:1.32:0.64:0.95	716	100	676	100	14	987.453	987.484	0.0312	32	360	368	FAEYASSGR
										1010.52	1010.53	0.0186	18	116	125	FSELTSAGAK
										1138.57	1138.63	0.0555	49	35	45	GVASSAIAARR			Phospho (ST)[4]
										1138.57	1138.63	0.0555	49	35	45	GVASSAIAARR			Phospho (ST)[4]
										1164.53	1164.55	0.0263	23	330	338	NMHFYAEPR
										1164.53	1164.55	0.0263	23	330	338	NMHFYAEPR	50	99.756
										1180.52	1180.55	0.0262	22	330	338	NMHFYAEPR			Oxidation (M)[2]
										1287.6	1287.62	0.0274	21	360	371	FAEYASSGRGDK
										1287.6	1287.62	0.0274	21	360	371	FAEYASSGRGDK	12	0
										1303.5	1303.53	0.0239	18	231	239	DCEEWFFDR			Carbamidomethyl (C)[2]
										1303.5	1303.53	0.0239	18	231	239	DCEEWFFDR	65	99.991	Carbamidomethyl (C)[2]
										1427.75	1427.77	0.0194	14	153	165	DLDAVKPVADWAK
										1427.75	1427.77	0.0194	14	153	165	DLDAVKPVADWAK	86	100
										1863.88	1863.91	0.0245	13	263	281	DLGSMLTMAVESPDAAA
																GK
										1879.88	1879.9	0.025	13	263	281	DLGSMLTMAVESPDAAA			Oxidation (M)[5]
																GK
										1882.88	1882.98	0.0924	49	342	357	EVLGWTSTTNLPEDLK			Phospho (ST)[6]
										1895.87	1895.91	0.0415	22	263	281	DLGSMLTMAVESPDAAA			Oxidation (M)[5,8]
																GK
										2024.07	2024.08	0.0097	5	87	107	ALLAAGHAVTVLTVGDEG
																SDK
										2024.07	2024.08	0.0097	5	87	107	ALLAAGHAVTVLTVGDEG	160	100
																SDK
										2088.06	2088.07	0.0078	4	342	359	EVLGWTSTTNLPEDLKE
																R
										2088.06	2088.07	0.0078	4	342	359	EVLGWTSTTNLPEDLKE	165	100
																R
										2104.05	2104.06	0.0073	3	1	21	MAFFPAATATTAAAVAFT
																STR
										2120.05	2120.06	0.0105	5	1	21	MAFFPAATATTAAAVAFT			Oxidation (M)[1]
																STR
										2429.16	2429.16	0.0027	1	299	323	MCAAAAGAAVEIVHYDP			Carbamidomethyl (C)[2]
																AAAGVDAK
										2429.16	2429.16	0.0027	1	299	323	MCAAAAGAAVEIVHYDP	139	100	Carbamidomethyl (C)[2]
																AAAGVDAK
										2445.15	2445.17	0.0122	5	299	323	MCAAAAGAAVEIVHYDP			Carbamidomethyl (C)[2], Oxidation (M)[1]
																AAAGVDAK
										3189.57	3189.59	0.0149	5	166	196	SAGVGQFLFISSAGIYTPT
																DEPPHVEGDAVK
L79	148	gi|357146638	malate dehydrogenase, cytoplasmic-like	1:0.63:1.03:1.49:1.09:1.35:1.27:1.03:1.62	111	100	31	100	13	863.44	863.426	-0.014	-16	152	158	NISCLTR			Carbamidomethyl (C)[4]
										873.479	873.467	-0.0118	-14	164	171	ALGQISER
										1015.58	1015.54	-0.042	-41	172	180	LNVQVTDVK
										1017.53	1017.49	-0.035	-34	143	151	EFAPSIPEK
										1346.74	1346.68	-0.063	-47	56	67	MELVDAAFPLLK
										1362.73	1362.66	-0.0733	-54	56	67	MELVDAAFPLLK			Oxidation (M)[1]
										1554.73	1554.68	-0.0506	-33	112	126	SQASALEAHAAPNCK			Carbamidomethyl (C)[14]
										1649.99	1649.93	-0.0617	-37	127	142	VLVVANPANTNALILK
										1679.78	1679.76	-0.0251	-15	241	256	FSSALSAASSACDHIR			Carbamidomethyl (C)[12]
										1679.78	1679.76	-0.0251	-15	241	256	FSSALSAASSACDHIR	8	0	Carbamidomethyl (C)[12]
										1807.88	1807.84	-0.0403	-22	240	256	KFSSALSAASSACDHIR			Carbamidomethyl (C)[13]
										1807.88	1807.84	-0.0403	-22	240	256	KFSSALSAASSACDHIR	8	0	Carbamidomethyl (C)[13]
										1862.9	1862.87	-0.0313	-17	216	231	DDEWLNAGFIATVQQR
										2000.14	2000.1	-0.0345	-17	8	27	VLVTGAAGQIGYALVPMI
																AR
										2000.14	2000.1	-0.0345	-17	8	27	VLVTGAAGQIGYALVPMI	16	0
																AR
										2016.13	2016.07	-0.0627	-31	8	27	VLVTGAAGQIGYALVPMI			Oxidation (M)[17]
																AR
										2332.19	2332.14	-0.0561	-24	212	231	ELVKDDEWLNAGFIATVQ
																QR
										3403.68	3403.59	-0.0876	-26	181	211	NVIIWGNHSSSQYPDVN
																HATVNTPSGEKPVR
L81	154	gi|357111159	uncharacterized protein At3g63140,chloroplastic-like	1:0.9:2.17:0.72:0.61:0.52:0.58:1.19:0.98	519	100	451	100	13	940.485	940.445	-0.0394	-42	197	206	GSAGHVGVEK
										987.453	987.434	-0.0193	-20	360	368	FAEYASSGR
										1006.55	1006.49	-0.0591	-59	108	115	MKKPPFSR			Oxidation (M)[1]
										1010.47	1010.45	-0.0226	-22	282	289	IFNCVSDR			Carbamidomethyl (C)[4]
										1010.47	1010.45	-0.0226	-22	282	289	IFNCVSDR	53	99.978	Carbamidomethyl (C)[4]
										1164.53	1164.5	-0.0238	-20	330	338	NMHFYAEPR
										1164.53	1164.5	-0.0238	-20	330	338	NMHFYAEPR	73	100
										1180.52	1180.48	-0.0415	-35	330	338	NMHFYAEPR			Oxidation (M)[2]
										1180.52	1180.48	-0.0415	-35	330	338	NMHFYAEPR	54	99.983	Oxidation (M)[2]
										1303.5	1303.48	-0.0239	-18	231	239	DCEEWFFDR			Carbamidomethyl (C)[2]
										1303.5	1303.48	-0.0239	-18	231	239	DCEEWFFDR	72	100	Carbamidomethyl (C)[2]
										1427.75	1427.7	-0.049	-34	153	165	DLDAVKPVADWAK
										2024.07	2023.95	-0.1116	-55	87	107	ALLAAGHAVTVLTVGDEG
																SDK
										2031.09	2031.05	-0.0462	-23	244	262	RPVPIPGSGMQLTNISHA
																R
										2031.09	2031.05	-0.0462	-23	244	262	RPVPIPGSGMQLTNISHA	107	100
																R
										2047.09	2047.03	-0.0574	-28	244	262	RPVPIPGSGMQLTNISHA			Oxidation (M)[10]
																R
										2088.06	2088.02	-0.0457	-22	342	359	EVLGWTSTTNLPEDLKE
																R
										2088.06	2088.02	-0.0457	-22	342	359	EVLGWTSTTNLPEDLKE	147	100
																R
										2104.05	2104.01	-0.0451	-21	1	21	MAFFPAATATTAAAVAFT
																STR
										2120.05	2120	-0.0496	-23	1	21	MAFFPAATATTAAAVAFT			Oxidation (M)[1]
																STR
										2120.05	2120	-0.0496	-23	1	21	MAFFPAATATTAAAVAFT			Oxidation (M)[1]
																STR
										2159.19	2159.13	-0.0549	-25	243	262	KRPVPIPGSGMQLTNISH
																AR
										2175.18	2175.11	-0.0754	-35	243	262	KRPVPIPGSGMQLTNISH			Oxidation (M)[11]
																AR
										2429.16	2429.09	-0.0659	-27	299	323	MCAAAAGAAVEIVHYDP			Carbamidomethyl (C)[2]
																AAAGVDAK
L82	155	gi|357137138	phosphoribulokinase, chloroplastic-like	1:0.85:0.92:0.35:0.46:0.33:0.37:0.69:0.32	400	100	295	100	17	870.468	870.484	0.0159	18	218	225	GHSLESIK
										1249.64	1249.62	-0.0252	-20	385	394	DLYEQIIAER
										1249.64	1249.62	-0.0252	-20	385	394	DLYEQIIAER	82	100
										1273.68	1273.62	-0.0576	-45	78	90	LTSVFGGAAEPPK
										1343.67	1343.62	-0.0489	-36	351	361	FYGEVTQQMLK
										1359.66	1359.64	-0.0202	-15	351	361	FYGEVTQQMLK			Oxidation (M)[9]
										1429.78	1429.75	-0.0281	-20	77	90	RLTSVFGGAAEPPK
										1429.78	1429.75	-0.0281	-20	77	90	RLTSVFGGAAEPPK	42	99.611
										1436.71	1436.66	-0.0466	-32	232	243	KPDFDAYIDPQK
										1472.67	1472.64	-0.0288	-20	132	143	ANDFDLMYEQVK
										1488.67	1488.63	-0.0416	-28	132	143	ANDFDLMYEQVK			Oxidation (M)[7]
										1518.83	1518.8	-0.0296	-19	383	394	IRDLYEQIIAER
										1518.83	1518.8	-0.0296	-19	383	394	IRDLYEQIIAER	74	100
										1717.87	1717.86	-0.0158	-9	174	187	IFVIEGLHPMYDQR
										1717.87	1717.86	-0.0158	-9	174	187	IFVIEGLHPMYDQR	96	100
										1733.87	1733.83	-0.035	-20	174	187	IFVIEGLHPMYDQR			Oxidation (M)[10]
										1733.87	1733.83	-0.035	-20	174	187	IFVIEGLHPMYDQR	42	99.601	Oxidation (M)[10]
										1800.88	1800.9	0.016	9	132	146	ANDFDLMYEQVKAIK			Oxidation (M)[7]
										1961.02	1960.98	-0.0442	-23	334	350	LDELIYVESHLSNLSTK
										2189.1	2189.11	0.0118	5	362	382	HSDFPGSNNGTGLFQTIV
																GLK
										2507.17	2507.16	-0.0135	-5	279	299	YFNPVYLFDEGSSISWIP			Carbamidomethyl (C)[19]
																CGR
										2523.26	2523.15	-0.1077	-43	48	71	TFQVSCTAEKPIIIGLAAD			Carbamidomethyl (C)[6,22]
																SGCGK
										2656.47	2656.45	-0.0251	-9	150	173	AIEKPIYNHVTGLLDPAEL
																IQPPK
										2787.22	2787.21	-0.0142	-5	310	333	FSYGPDTYFGQEVSVLE
																MDGQFDR
										2803.22	2803.2	-0.0192	-7	310	333	FSYGPDTYFGQEVSVLE			Oxidation (M)[18]
																MDGQFDR
L83	156	gi|357122655	ATP synthase subunit gamma, chloroplastic-like	1:1.04:1.17:1.01:0.43:1.16:0.89:0.84:0.75	86	99.993	52	99.898	13	800.407	800.368	-0.0383	-48	212	217	FVSLVR			Phospho (ST)[3]
										855.411	855.413	0.0026	3	159	165	GNAYFQR
										873.49	873.48	-0.0104	-12	44	50	NRIESVR
										983.506	983.507	0.0013	1	158	165	KGNAYFQR
										992.552	992.558	0.0053	5	331	338	NLSIIYNR
										1017.55	1017.54	-0.0028	-3	166	173	RPYIPSER
										1017.55	1017.54	-0.0028	-3	166	173	RPYIPSER	15	0
										1056.64	1056.64	0.0008	1	113	122	VALVVLTGER
										1187.7	1187.68	-0.0222	-19	174	184	FLELAGIPTVK
										1306.66	1306.67	0.0132	10	123	134	GLCGAFNNNVLK			Carbamidomethyl (C)[3]
										1358.73	1358.74	0.0165	12	302	314	ALQESLASELAAR
										1358.73	1358.74	0.0165	12	302	314	ALQESLASELAAR	37	96.67
										1555.84	1555.82	-0.0236	-15	218	231	SDPIIQTLLPMSPK			Oxidation (M)[11]
										2186.23	2186.19	-0.0462	-21	166	184	RPYIPSERFLELAGIPTVK
										2321.23	2321.17	-0.065	-28	212	231	FVSLVRSDPIIQTLLPMSP			Phospho (ST)[3]
																K
										2481.17	2481.39	0.2256	91	212	231	FVSLVRSDPIIQTLLPMSP			Phospho (ST)[3,7], Phospho (ST)[13]
																K
										2481.17	2481.39	0.2256	91	212	231	FVSLVRSDPIIQTLLPMSP			Phospho (ST)[3,7], Phospho (ST)[13]
																K
L85	160	gi|357146802	Alpha-galactosidase-like	1:1.81:3.29:1.24:1.15:1.55:1.32:2.15:1.65	230	100	212	100	10	829.386	829.394	0.0083	10	120	126	TFPSGIK			Phospho (ST)[1]
										829.386	829.394	0.0083	10	120	126	TFPSGIK			Phospho (ST)[1]
										857.499	857.504	0.0048	6	349	355	AVVLWNR
										857.499	857.504	0.0048	6	349	355	AVVLWNR	24	24.781
										987.526	987.502	-0.0236	-24	127	135	ALADYVHAK
										1084.41	1084.42	0.0058	5	178	186	YDNCNDAGR			Carbamidomethyl (C)[4]
										1113.61	1113.61	0.0017	2	291	300	APLLIGCDVR			Carbamidomethyl (C)[7]
										1113.61	1113.61	0.0017	2	291	300	APLLIGCDVR	41	98.57	Carbamidomethyl (C)[7]
										1275.67	1275.67	-0.0027	-2	109	119	DYQGNLVPNKK
										1649.71	1649.75	0.0338	20	216	230	ENPATWGAGMGNSWR			Oxidation (M)[10]
										1713.68	1713.73	0.0457	27	216	230	ENPATWGAGMGNSWR			Phospho (ST)[5]
										1898.94	1898.92	-0.0172	-9	330	347	VQSDNGLEVWAGPLSGN
																R
										1898.94	1898.92	-0.0172	-9	330	347	VQSDNGLEVWAGPLSGN	79	100
																R
										2027.03	2027.01	-0.0207	-10	330	348	VQSDNGLEVWAGPLSGN
																RK
										2058.87	2059	0.1301	63	330	347	VQSDNGLEVWAGPLSGN			Phospho (ST)[3,15]
																R
										2156.12	2156.15	0.0303	14	308	328	DILSNGEVIAVNQDSLGV
																QGK
										2156.12	2156.15	0.0303	14	308	328	DILSNGEVIAVNQDSLGV	69	99.998
																QGK
L86	162	gi|357155664	ribulose bisphosphate carboxylase/oxygenase activase A, chloroplastic-like	1:1.19:1.13:1.74:0.42:0.64:0.93:0.61:0.81	281	100	212	100	18	829.489	829.435	-0.0541	-65	400	406	RVQLADK
										895.416	895.414	-0.0018	-2	343	349	VYDDEVR
										940.468	940.461	-0.0069	-7	294	300	FYWAPTR
										940.468	940.461	-0.0069	-7	294	300	FYWAPTR	36	99.184
										1023.51	1023.5	-0.0126	-12	343	350	VYDDEVRK
										1077.58	1077.54	-0.0313	-29	139	147	NFMTLPNIK
										1103.54	1103.51	-0.0249	-23	369	378	DGPVSFEQPK
										1152.71	1152.66	-0.0549	-48	148	158	VPLILGIWGGK
										1164.45	1164.53	0.0753	65	456	465	SDDGSCLYTF			Carbamidomethyl (C)[6]
										1228.6	1228.58	-0.0241	-20	163	172	SFQCELVFAK			Carbamidomethyl (C)[4]
										1290.67	1290.63	-0.0367	-28	351	362	WVSSTGIENIGK
										1328.65	1328.65	0.0054	4	291	300	MEKFYWAPTR
										1665.83	1665.8	-0.0288	-17	309	323	GIFQTDNISDESVIK
										1709.8	1709.79	-0.0044	-3	64	78	GLAYDISDDQQDITR
										1712.76	1712.76	0.0028	2	213	227	MCCLFINDLDAGAGR			Carbamidomethyl (C)[2,3]
										1712.76	1712.76	0.0028	2	213	227	MCCLFINDLDAGAGR	43	99.843	Carbamidomethyl (C)[2,3]
										1728.75	1728.72	-0.0268	-16	213	227	MCCLFINDLDAGAGR			Carbamidomethyl (C)[2,3], Oxidation (M)[1]
										1882.97	1882.97	-0.0006	0	324	340	IVDTFPGQSIDFFGALR
										1882.97	1882.97	-0.0006	0	324	340	IVDTFPGQSIDFFGALR	26	92.537
										1915.96	1915.94	-0.0179	-9	384	399	LLEYGHMLVQEQDNVK
										1931.95	1931.93	-0.0226	-12	384	399	LLEYGHMLVQEQDNVK			Oxidation (M)[7]
										2072.06	2072.06	0.0027	1	384	400	LLEYGHMLVQEQDNVKR
										2089.17	2089.17	0.001	0	269	287	VPIIVTGNDFSTLYAPLIR
										2089.17	2089.17	0.001	0	269	287	VPIIVTGNDFSTLYAPLIR	107	100
L87	164	gi|357147646	peptidyl-prolyl cis-trans isomerase CYP38, chloroplastic-like	1:0.45:0.41:0.4:0.56:0.32:0.7:0.69:0.66	587	100	379	100	22	802.428	802.377	-0.0505	-63	132	138	NARQASR
										891.497	891.444	-0.053	-59	225	232	ATVDMKVK
										924.469	924.394	-0.0743	-80	36	42	RNSFSWK
										933.504	933.433	-0.0714	-76	95	102	YALPIDNK
										1127.64	1127.62	-0.0252	-22	166	175	LAVGLEELQR
										1127.64	1127.62	-0.0252	-22	166	175	LAVGLEELQR	39	99.015
										1144.6	1144.56	-0.0321	-28	156	165	RANGEELLDK
										1145.64	1145.56	-0.0829	-72	145	155	SLILDGLAESK
										1158.52	1158.5	-0.0229	-20	268	276	FYDGMEIQR
										1158.52	1158.5	-0.0229	-20	268	276	FYDGMEIQR	12	0
										1174.52	1174.46	-0.0598	-51	268	276	FYDGMEIQR			Oxidation (M)[5]
										1174.52	1174.46	-0.0598	-51	268	276	FYDGMEIQR	15	0	Oxidation (M)[5]
										1286.62	1286.6	-0.0215	-17	267	276	KFYDGMEIQR
										1301.74	1301.71	-0.0328	-25	145	156	SLILDGLAESKR
										1302.61	1302.56	-0.0517	-40	267	276	KFYDGMEIQR			Oxidation (M)[6]
										1302.61	1302.56	-0.0517	-40	267	276	KFYDGMEIQR	8	0	Oxidation (M)[6]
										1364.59	1364.56	-0.0306	-22	235	245	DNPNVEDCVFR			Carbamidomethyl (C)[8]
										1364.59	1364.56	-0.0306	-22	235	245	DNPNVEDCVFR	28	85.657	Carbamidomethyl (C)[8]
										1426.7	1426.68	-0.0141	-10	335	347	LPFNAFGTMAMAR
										1435.71	1435.69	-0.0202	-14	316	328	APTYGETLEELGR
										1442.69	1442.64	-0.0508	-35	335	347	LPFNAFGTMAMAR			Oxidation (M)[9]
										1458.69	1458.61	-0.0776	-53	335	347	LPFNAFGTMAMAR			Oxidation (M)[9,11]
										1605.77	1605.74	-0.0307	-19	233	245	IKDNPNVEDCVFR			Carbamidomethyl (C)[10]
										1605.77	1605.74	-0.0307	-19	233	245	IKDNPNVEDCVFR	107	100	Carbamidomethyl (C)[10]
										1614.86	1614.77	-0.0856	-53	106	119	EVQKPLEDITDSLK
										1615.79	1615.76	-0.0307	-19	365	379	ESELTPSNANILDGR
										1615.79	1615.76	-0.0307	-19	365	379	ESELTPSNANILDGR	47	99.835
										2014.94	2014.82	-0.1181	-59	348	364	EEFDDNSASSQVFWLLK
										2097.12	2097.08	-0.0362	-17	157	175	ANGEELLDKLAVGLEELQR
										2292.19	2292.15	-0.041	-18	246	266	IVLDGYNAPVTSGNFIDLVER
										2292.19	2292.15	-0.041	-18	246	266	IVLDGYNAPVTSGNFIDLVER	135	100
										2420.28	2420.23	-0.0547	-23	246	267	IVLDGYNAPVTSGNFIDLVERK
										2491.16	2491.01	-0.148	-59	277	301	ADGFVVQTGDPEGPAEGFIDPSTGK
										2733.37	2733.3	-0.0673	-25	304	328	TIPLEVMVDGDKAPTYGETLEELGR
										2749.36	2749.25	-0.1121	-41	304	328	TIPLEVMVDGDKAPTYGETLEELGR			Oxidation (M)[7]
L88	165	gi|357155664	ribulose bisphosphate carboxylase/oxygenase activase A, chloroplastic-like	1:1.07:1.09:0.94:0.56:0.6:0.45:0.71:0.65	675	100	540	100	24	895.416	895.423	0.0075	8	343	349	VYDDEVR
										940.468	940.469	0.0013	1	294	300	FYWAPTR
										940.468	940.469	0.0013	1	294	300	FYWAPTR	43	99.717
										1023.51	1023.51	0.0023	2	343	350	VYDDEVRK
										1076.51	1076.51	0.0011	1	56	63	QTDQDRWK
										1078.59	1078.56	-0.0248	-23	201	209	YREAADLIK
										1103.54	1103.53	-0.0024	-2	369	378	DGPVSFEQPK
										1152.71	1152.67	-0.0403	-35	148	158	VPLILGIWGGK
										1228.6	1228.57	-0.033	-27	163	172	SFQCELVFAK			Carbamidomethyl (C)[4]
										1340.64	1340.63	-0.0094	-7	294	303	FYWAPTREDR
										1340.64	1340.63	-0.0094	-7	294	303	FYWAPTREDR	40	99.449
										1698.79	1698.75	-0.0377	-22	430	445	GAQQGNLPVPEGCTDR			Carbamidomethyl (C)[13]
										1709.8	1709.8	0.0006	0	64	78	GLAYDISDDQQDITR
										1712.76	1712.76	-0.0004	0	213	227	MCCLFINDLDAGAGR			Carbamidomethyl (C)[2,3]
										1712.76	1712.76	-0.0004	0	213	227	MCCLFINDLDAGAGR	102	100	Carbamidomethyl (C)[2,3]
										1728.75	1728.73	-0.023	-13	213	227	MCCLFINDLDAGAGR			Carbamidomethyl (C)[2,3], Oxidation (M)[1]
										1882.97	1882.96	-0.0058	-3	324	340	IVDTFPGQSIDFFGALR
										1882.97	1882.96	-0.0058	-3	324	340	IVDTFPGQSIDFFGALR	130	100
										1894.91	1894.97	0.0517	27	64	80	GLAYDISDDQQDITRGK
										1915.96	1915.92	-0.0427	-22	384	399	LLEYGHMLVQEQDNVK
										2023.97	2024.07	0.097	48	62	78	WKGLAYDISDDQQDITR
										2023.97	2024.07	0.097	48	62	78	WKGLAYDISDDQQDITR
										2072.06	2072.06	-0.0014	-1	384	400	LLEYGHMLVQEQDNVKR
										2072.06	2072.06	-0.0014	-1	384	400	LLEYGHMLVQEQDNVKR	122	100
										2088.05	2088.04	-0.0171	-8	384	400	LLEYGHMLVQEQDNVKR			Oxidation (M)[7]
										2089.17	2089.13	-0.0357	-17	269	287	VPIIVTGNDFSTLYAPLIR
L91	171	gi|357133147	Phosphoglycerate kinase, chloroplastic-like isoform 1	1:1.31:0.99:0.79:0.63:0.55:0.52:0.82:0.76	668	100	591	100	23	999.599	999.598	-0.0008	-1	148	156	FSLAPLVPR
										999.599	999.598	-0.0008	-1	148	156	FSLAPLVPR	67	99.995
										1102.64	1102.64	-0.0008	-1	265	275	RPFAAIVGGSK
										1102.64	1102.64	-0.0008	-1	265	275	RPFAAIVGGSK	87	100
										1171.58	1171.59	0.0029	2	168	178	ADDVIGPEVEK
										1220.75	1220.74	-0.0069	-6	132	142	VILTSHLGRPK
										1227.73	1227.73	0.0026	2	157	167	LSELLGIQVQK
										1413.73	1413.73	-0.0056	-4	79	92	SVGDLGPADLEGKR
										1413.73	1413.73	-0.0056	-4	79	92	SVGDLGPADLEGKR	98	100
										1420.7	1420.7	0.0085	6	252	264	ELDYLDGAVSNPK
										1481.88	1481.8	-0.0823	-56	143	156	GVTPKFSLAPLVPR
										1518.76	1518.8	0.0368	24	306	320	AQGLSVGSSLVEEDK
										1525.88	1525.87	-0.0098	-6	335	349	GVSLLLPSDVVIADK
										1573.84	1573.85	0.002	1	423	439	GVTTIIGGGDSVAAVEK
										1701.94	1701.94	0	0	422	439	KGVTTIIGGGDSVAAVEK
										1762.06	1762.03	-0.0286	-16	179	195	LVAALPNGAVLLLENVR
										1762.06	1762.03	-0.0286	-16	179	195	LVAALPNGAVLLLENVR	113	100
										1783	1782.98	-0.0232	-13	132	147	VILTSHLGRPKGVTPK			Phospho (ST)[4]
										1917.98	1917.96	-0.0207	-11	211	228	LAALADLYVNDAFGTAHR
										1917.98	1917.96	-0.0207	-11	211	228	LAALADLYVNDAFGTAHR	74	99.999
										2001.94	2001.93	-0.0075	-4	97	114	ADLNVPLDDSQNITDDTR
										2001.94	2001.93	-0.0075	-4	97	114	ADLNVPLDDSQNITDDTR	153	100
										2023.87	2023.98	0.1084	54	290	305	CDILLLGGGMIFTFYK			Carbamidomethyl (C)[1], Oxidation (M)[10],
																			Phospho (ST)[13], Phospho (Y)[15]
										2046.08	2046.02	-0.0521	-25	210	228	KLAALADLYVNDAFGTAH
																R
										2271.12	2271.12	0.0002	0	97	116	ADLNVPLDDSQNITDDTR
																IR
										2280.25	2280.14	-0.1165	-51	179	198	LVAALPNGAVLLLENVRF			Phospho (Y)[19]
																YK
										2280.25	2280.14	-0.1165	-51	179	198	LVAALPNGAVLLLENVRF			Phospho (Y)[19]
																YK
										2327.19	2327.15	-0.0411	-18	440	463	VGVADVMSHISTGGGAS
																LELLEGK
										2558.39	2558.39	-0.0027	-1	306	330	AQGLSVGSSLVEEDKLEL
																ATSLLAK
										2914.62	2914.51	-0.1106	-38	168	195	ADDVIGPEVEKLVAALPN
																GAVLLLENVR
L93	174	gi|357114230	glyceraldehyde-3-phosphate dehydrogenase B, chloroplastic-like	1:0.72:1.18:2.03:1.49:1.7:1.15:1.09:2.08	399	100	302	100	18	802.409	802.407	-0.0028	-3	417	423	WPGSEVK
										811.442	811.436	-0.0064	-8	269	275	LLDASHR
										833.463	833.463	0.0005	1	83	90	VAINGFGR
										929.516	929.511	-0.0051	-5	152	159	NIQVVSNR
										1051.69	1051.66	-0.0314	-30	297	306	AVALVLPQLK
										1061.5	1061.48	-0.0221	-21	127	135	YDSMLGTFK
										1077.49	1077.47	-0.0183	-17	127	135	YDSMLGTFK			Oxidation (M)[4]
										1148.62	1148.6	-0.0233	-20	245	254	VLDEEFGIVK
										1148.62	1148.6	-0.0233	-20	245	254	VLDEEFGIVK	18	24.001
										1151.68	1151.65	-0.0297	-26	406	416	VVDLAHLVASK
										1254.53	1254.54	0.0046	4	424	434	GTGDPLEDYCK			Carbamidomethyl (C)[10]
										1289.66	1289.66	0.0016	1	140	151	IVDNETISVDGK
										1350.66	1350.66	-0.0001	0	333	345	TGITADDVNAAFR
										1350.66	1350.66	-0.0001	0	333	345	TGITADDVNAAFR	92	100
										1382.78	1382.77	-0.0091	-7	152	163	NIQVVSNRDPLK
										1490.72	1490.76	0.0448	30	127	139	YDSMLGTFKADVK			Oxidation (M)[4]
										1555.68	1555.68	-0.0028	-2	255	268	GTMTTTHSYTGDQR
										1571.68	1571.66	-0.0161	-10	255	268	GTMTTTHSYTGDQR			Oxidation (M)[3]
										1766.01	1765.97	-0.0348	-20	316	332	VPTPNVSVVDLVINTAK
										1772.8	1772.8	-0.0024	-1	392	405	VVAWYDNEWGYSQR
										1772.8	1772.8	-0.0024	-1	392	405	VVAWYDNEWGYSQR	102	100
										1783.92	1783.91	-0.0076	-4	103	119	ENSPLEVVVINDSGGVR
										1783.92	1783.91	-0.0076	-4	103	119	ENSPLEVVVINDSGGVR	90	100
										2428.22	2428.21	-0.0095	-4	347	369	AAAGPLNGILDVCDEPLV			Carbamidomethyl (C)[13]
																SVDFR
L94	176	gi|357133147	Phosphoglycerate kinase, chloroplastic-like isoform 1	1:1.04:1.12:0.9:0.63:0.5:0.58:0.7:0.72	923	100	811	100	26	865.478	865.484	0.0065	8	124	131	YLLSNGAK
										866.521	866.477	-0.0434	-50	52	59	LAIHVASR
										999.599	999.604	0.0054	5	148	156	FSLAPLVPR
										999.599	999.604	0.0054	5	148	156	FSLAPLVPR	68	99.997
										1021.55	1021.58	0.0368	36	68	77	GTRAVATMAK			Oxidation (M)[8]
										1085.52	1085.58	0.0631	58	68	77	GTRAVATMAK			Phospho (ST)[2]
										1100.66	1100.66	0.0034	3	280	289	IGVIESLLEK
										1102.64	1102.64	0.0053	5	265	275	RPFAAIVGGSK
										1102.64	1102.64	0.0053	5	265	275	RPFAAIVGGSK	86	100
										1171.58	1171.59	0.0045	4	168	178	ADDVIGPEVEK
										1220.75	1220.74	-0.0053	-4	132	142	VILTSHLGRPK
										1220.75	1220.74	-0.0053	-4	132	142	VILTSHLGRPK	48	99.68
										1227.73	1227.74	0.0075	6	157	167	LSELLGIQVQK
										1227.73	1227.74	0.0075	6	157	167	LSELLGIQVQK	55	99.935
										1257.63	1257.64	0.0082	7	79	91	SVGDLGPADLEGK
										1413.73	1413.73	-0.0049	-3	79	92	SVGDLGPADLEGKR
										1413.73	1413.73	-0.0049	-3	79	92	SVGDLGPADLEGKR	120	100
										1420.7	1420.71	0.0103	7	252	264	ELDYLDGAVSNPK
										1525.88	1525.89	0.0088	6	335	349	GVSLLLPSDVVIADK
										1573.84	1573.85	0.0047	3	423	439	GVTTIIGGGDSVAAVEK
										1701.94	1701.95	0.0078	5	422	439	KGVTTIIGGGDSVAAVEK
										1762.06	1762.04	-0.0216	-12	179	195	LVAALPNGAVLLLENVR
										1762.06	1762.04	-0.0216	-12	179	195	LVAALPNGAVLLLENVR	119	100
										1783.02	1783.01	-0.0098	-5	333	349	EKGVSLLLPSDVVIADK
										1917.98	1917.96	-0.0181	-9	211	228	LAALADLYVNDAFGTAHR
										1917.98	1917.96	-0.0181	-9	211	228	LAALADLYVNDAFGTAHR	106	100
										2001.94	2001.92	-0.0146	-7	97	114	ADLNVPLDDSQNITDDTR
										2001.94	2001.92	-0.0146	-7	97	114	ADLNVPLDDSQNITDDTR	151	100
										2023.87	2023.95	0.0835	41	290	305	CDILLLGGGMIFTFYK			Carbamidomethyl (C)[1], Oxidation (M)[10],
																			Phospho (ST)[13], Phospho (Y)[15]
										2046.08	2046.03	-0.0424	-21	210	228	KLAALADLYVNDAFGTAH
																R
										2046.08	2046.03	-0.0424	-21	210	228	KLAALADLYVNDAFGTAH	59	99.976
																R
										2327.19	2327.18	-0.0118	-5	440	463	VGVADVMSHISTGGGAS
																LELLEGK
										2343.19	2343.2	0.0132	6	440	463	VGVADVMSHISTGGGAS			Oxidation (M)[7]
																LELLEGK
										2380.3	2380.28	-0.0141	-6	157	178	LSELLGIQVQKADDVIGP
																EVEK
										2415.3	2415.25	-0.0486	-20	229	251	AHASTEGVTNFLKPSVA
																GFLLQK
										2558.39	2558.4	0.0037	1	306	330	AQGLSVGSSLVEEDKLEL
																ATSLLAK
										2914.62	2914.53	-0.0931	-32	168	195	ADDVIGPEVEKLVAALPN
																GAVLLLENVR
L95	177	gi|357146802	Alpha-galactosidase-like	1:0:0.92:2.5:2.01:1.55:1.9:1.94:2.24	230	100	212	100	10	829.386	829.394	0.0083	10	120	126	TFPSGIK			Phospho (ST)[1]
										829.386	829.394	0.0083	10	120	126	TFPSGIK			Phospho (ST)[1]
										857.499	857.504	0.0048	6	349	355	AVVLWNR
										857.499	857.504	0.0048	6	349	355	AVVLWNR	24	24.781
										987.526	987.502	-0.0236	-24	127	135	ALADYVHAK
										1084.41	1084.42	0.0058	5	178	186	YDNCNDAGR			Carbamidomethyl (C)[4]
										1113.61	1113.61	0.0017	2	291	300	APLLIGCDVR			Carbamidomethyl (C)[7]
										1113.61	1113.61	0.0017	2	291	300	APLLIGCDVR	41	98.57	Carbamidomethyl (C)[7]
										1275.67	1275.67	-0.0027	-2	109	119	DYQGNLVPNKK
										1649.71	1649.75	0.0338	20	216	230	ENPATWGAGMGNSWR			Oxidation (M)[10]
										1713.68	1713.73	0.0457	27	216	230	ENPATWGAGMGNSWR			Phospho (ST)[5]
										1898.94	1898.92	-0.0172	-9	330	347	VQSDNGLEVWAGPLSGN
																R
										1898.94	1898.92	-0.0172	-9	330	347	VQSDNGLEVWAGPLSGN	79	100
																R
										2027.03	2027.01	-0.0207	-10	330	348	VQSDNGLEVWAGPLSGN
																RK
										2058.87	2059	0.1301	63	330	347	VQSDNGLEVWAGPLSGN			Phospho (ST)[3,15]
																R
										2156.12	2156.15	0.0303	14	308	328	DILSNGEVIAVNQDSLGV
																QGK
										2156.12	2156.15	0.0303	14	308	328	DILSNGEVIAVNQDSLGV	69	99.998
																QGK
L97	180	gi|357132009	S-adenosylmethionine synthase 1-like	1:1.46:1.69:2.78:2.28:2.15:1.6:1.52:2.55	723	100	649	100	14	887.531	887.524	-0.0068	-8	294	302	SIIASGLAR
										979.474	979.461	-0.0138	-14	366	374	TAAYGHFGR
										979.474	979.461	-0.0138	-14	366	374	TAAYGHFGR	64	99.998
										1043.63	1043.6	-0.0337	-32	294	303	SIIASGLARR
										1135.62	1135.57	-0.0512	-45	283	293	SGAYIARQAAK
										1141.61	1141.6	-0.0156	-14	230	239	TIFHLNPSGR
										1141.61	1141.6	-0.0156	-14	230	239	TIFHLNPSGR	74	100
										1288.76	1288.71	-0.0495	-38	214	224	EHVIKPVIPEK
										1374.66	1374.63	-0.0234	-17	160	171	NGTCAWLRPDGK			Carbamidomethyl (C)[4]
										1453.75	1453.74	-0.01	-7	240	254	FVIGGPHGDAGLTGR
										1453.75	1453.74	-0.01	-7	240	254	FVIGGPHGDAGLTGR	118	100
										1581.85	1581.83	-0.0244	-15	240	255	FVIGGPHGDAGLTGRK
										1606.77	1606.75	-0.0159	-10	77	91	NIGFISDDVGLDADR
										1606.77	1606.75	-0.0159	-10	77	91	NIGFISDDVGLDADR	113	100
										1662.84	1662.8	-0.0331	-20	375	388	DDADFTWEVVKPLK
										1963	1962.99	-0.0066	-3	172	189	TQVTVEYLNEGGAMVPV
																R
										1963	1962.99	-0.0066	-3	172	189	TQVTVEYLNEGGAMVPV	146	100
																R
										1978.99	1978.96	-0.0264	-13	172	189	TQVTVEYLNEGGAMVPV			Oxidation (M)[14]
																R
										1978.99	1978.96	-0.0264	-13	172	189	TQVTVEYLNEGGAMVPV	50	99.947	Oxidation (M)[14]
																R
										2417.26	2417.24	-0.0146	-6	94	115	VLVNIEQQSPDIAQGVHG
																HFTK
L99	182	gi|357149925	elongation factor Tu, chloroplastic-like	1:1.09:1:0.47:0.47:0.73:0.67:0.77:0.73	547	100	491	100	13	1107.51	1107.53	0.0231	21	427	435	MCMPGDRIK			Carbamidomethyl (C)[2]
										1107.51	1107.53	0.0231	21	427	435	MCMPGDRIK			Carbamidomethyl (C)[2]
										1139.64	1139.64	-0.0043	-4	311	321	VGDPVDLVGIR
										1139.64	1139.64	-0.0043	-4	311	321	VGDPVDLVGIR	76	100
										1198.68	1198.7	0.0168	14	460	471	TVGAGVINNIIQ
										1307.58	1307.58	0.0089	7	109	119	YDEIDAAPEER
										1435.67	1435.68	0.0084	6	108	119	KYDEIDAAPEER
										1435.67	1435.68	0.0084	6	108	119	KYDEIDAAPEER	85	100
										1673.85	1673.86	0.005	3	337	352	TMDDAIAGDNVGLLLR
										1673.85	1673.86	0.005	3	337	352	TMDDAIAGDNVGLLLR	123	100
										1689.85	1689.84	-0.0079	-5	337	352	TMDDAIAGDNVGLLLR			Oxidation (M)[2]
										1768.79	1768.85	0.0602	34	138	152	HYAHVDCPGHADYVK			Carbamidomethyl (C)[7]
										1797.89	1797.9	0.0101	6	122	137	GITINTATVEYETETR
										1797.89	1797.9	0.0101	6	122	137	GITINTATVEYETETR	118	100
										1809.97	1809.92	-0.0479	-26	71	87	TKPHVNIGTIGHVDHGK
										1859.92	1859.94	0.0178	10	436	451	MVVELIQPVACEQGMR			Carbamidomethyl (C)[11]
										1859.92	1859.94	0.0178	10	436	451	MVVELIQPVACEQGMR	89	100	Carbamidomethyl (C)[11]
										1875.91	1875.92	0.0028	1	436	451	MVVELIQPVACEQGMR			Carbamidomethyl (C)[11], Oxidation (M)[1]
										1891.91	1891.91	0.0045	2	436	451	MVVELIQPVACEQGMR			Carbamidomethyl (C)[11], Oxidation (M)[1,15]
										1929.92	1929.94	0.0152	8	392	406	HSPFFPGYRPQFYMR
										1945.92	1945.92	0.0048	2	392	406	HSPFFPGYRPQFYMR			Oxidation (M)[14]
										2029	2029.01	0.0153	8	201	217	DQVDDEELLELVDLEVR
										2157.09	2157.11	0.0134	6	200	217	KDQVDDEELLELVDLEVR
L103	187	gi|357155664	ribulose bisphosphate carboxylase/oxygenase activase A, chloroplastic-like	1:1.28:1.14:0.78:0.66:0.95:0.6:0.7:0.91	584	100	469	100	23	829.489	829.477	-0.0122	-15	400	406	RVQLADK
										895.416	895.417	0.0013	1	343	349	VYDDEVR
										940.468	940.462	-0.006	-6	294	300	FYWAPTR
										940.468	940.462	-0.006	-6	294	300	FYWAPTR	43	99.708
										1023.51	1023.5	-0.0078	-8	343	350	VYDDEVRK
										1023.51	1023.5	-0.0078	-8	343	350	VYDDEVRK	18	7.954
										1076.51	1076.5	-0.0151	-14	56	63	QTDQDRWK
										1077.58	1077.53	-0.0487	-45	139	147	NFMTLPNIK
										1078.59	1078.57	-0.0198	-18	201	209	YREAADLIK
										1093.57	1093.54	-0.0311	-28	139	147	NFMTLPNIK			Oxidation (M)[3]
										1103.54	1103.52	-0.0157	-14	369	378	DGPVSFEQPK
										1150.51	1150.51	-0.0027	-2	446	455	NAENYDPTAR
										1150.51	1150.51	-0.0027	-2	446	455	NAENYDPTAR	30	94.492
										1152.71	1152.68	-0.0343	-30	148	158	VPLILGIWGGK
										1228.6	1228.58	-0.0202	-16	163	172	SFQCELVFAK			Carbamidomethyl (C)[4]
										1290.67	1290.64	-0.0324	-25	351	362	WVSSTGIENIGK
										1340.64	1340.62	-0.0136	-10	294	303	FYWAPTREDR
										1665.83	1665.81	-0.0229	-14	309	323	GIFQTDNISDESVIK
										1673.71	1673.71	-0.005	-3	407	422	YMSEAALGDANSDAMK
										1689.71	1689.85	0.1441	85	407	422	YMSEAALGDANSDAMK			Oxidation (M)[2]
										1698.79	1698.79	0.006	4	430	445	GAQQGNLPVPEGCTDR			Carbamidomethyl (C)[13]
										1698.79	1698.79	0.006	4	430	445	GAQQGNLPVPEGCTDR	83	100	Carbamidomethyl (C)[13]
										1709.8	1709.8	0.0013	1	64	78	GLAYDISDDQQDITR
										1709.8	1709.8	0.0013	1	64	78	GLAYDISDDQQDITR	50	99.947
										1712.76	1712.77	0.0122	7	213	227	MCCLFINDLDAGAGR			Carbamidomethyl (C)[2,3]
										1728.75	1728.74	-0.0151	-9	213	227	MCCLFINDLDAGAGR			Carbamidomethyl (C)[2,3], Oxidation (M)[1]
L104	188	gi|357155664	Ribulose bisphosphate carboxylase/oxygenase activase A, chloroplastic-like	1:0.96:1.8:1.5:0.51:1.02:0.97:1.69:1.37	694	100	613	100	25	895.416	895.461	0.0451	50	343	349	VYDDEVR
										940.468	940.51	0.0429	46	294	300	FYWAPTR
										1023.51	1023.55	0.0413	40	343	350	VYDDEVRK
										1023.51	1023.55	0.0413	40	343	350	VYDDEVRK	43	98.543
										1076.51	1076.55	0.0409	38	56	63	QTDQDRWK
										1078.59	1078.62	0.0357	33	201	209	YREAADLIK
										1093.57	1093.6	0.0336	31	139	147	NFMTLPNIK			Oxidation (M)[3]
										1103.54	1103.57	0.0373	34	369	378	DGPVSFEQPK
										1150.51	1150.55	0.0374	33	446	455	NAENYDPTAR
										1152.71	1152.73	0.0168	15	148	158	VPLILGIWGGK
										1228.6	1228.64	0.0361	29	163	172	SFQCELVFAK			Carbamidomethyl (C)[4]
										1340.64	1340.67	0.035	26	294	303	FYWAPTREDR
										1340.64	1340.67	0.035	26	294	303	FYWAPTREDR	38	95.391
										1665.83	1665.85	0.0208	12	309	323	GIFQTDNISDESVIK
										1698.79	1698.81	0.0259	15	430	445	GAQQGNLPVPEGCTDR			Carbamidomethyl (C)[13]
										1698.79	1698.81	0.0259	15	430	445	GAQQGNLPVPEGCTDR	113	100	Carbamidomethyl (C)[13]
										1709.8	1709.82	0.0214	13	64	78	GLAYDISDDQQDITR
										1709.8	1709.82	0.0214	13	64	78	GLAYDISDDQQDITR	116	100
										1728.75	1728.77	0.0209	12	213	227	MCCLFINDLDAGAGR			Carbamidomethyl (C)[2,3], Oxidation (M)[1]
										1728.75	1728.77	0.0209	12	213	227	MCCLFINDLDAGAGR	115	100	Carbamidomethyl (C)[2,3], Oxidation (M)[1]
										1882.97	1882.98	0.0062	3	324	340	IVDTFPGQSIDFFGALR
										1882.97	1882.98	0.0062	3	324	340	IVDTFPGQSIDFFGALR	138	100
										1931.95	1931.97	0.0124	6	384	399	LLEYGHMLVQEQDNVK			Oxidation (M)[7]
										2023.97	2023.93	-0.0468	-23	62	78	WKGLAYDISDDQQDITR
										2023.97	2023.93	-0.0468	-23	62	78	WKGLAYDISDDQQDITR	2	0
										2072.06	2072.07	0.0081	4	384	400	LLEYGHMLVQEQDNVKR
										2088.05	2088.06	0.0049	2	384	400	LLEYGHMLVQEQDNVKR			Oxidation (M)[7]
										2088.05	2088.06	0.0049	2	384	400	LLEYGHMLVQEQDNVKR	51	99.769	Oxidation (M)[7]
										2110.11	2110.04	-0.065	-31	324	342	IVDTFPGQSIDFFGALRA
																R
										2352.05	2352.08	0.0318	14	173	195	MGINPIMMSAGELESGN			Oxidation (M)[1,7,8]
																AGEPAK
										2360.07	2360.12	0.0407	17	401	422	VQLADKYMSEAALGDAN			Oxidation (M)[8,21]
																SDAMK
										2363.04	2363.07	0.0342	14	112	131	KYDFDNTMGGFYIAPAF			Oxidation (M)[8,18]
																MDK
										2714.45	2714.42	-0.0349	-13	264	287	EENPRVPIIVTGNDFSTLY
																APLIR
										2830.28	2830.26	-0.0166	-6	430	455	GAQQGNLPVPEGCTDRN			Carbamidomethyl (C)[13]
																AENYDPTAR
L105	190	gi|357155664	ribulose bisphosphate carboxylase/oxygenase activase A, chloroplastic-like	1:1.34:2.02:0.86:0.78:0:0.58:1.55:1.03	653	100	549	100	22	895.416	895.404	-0.0121	-14	343	349	VYDDEVR
										940.468	940.45	-0.0179	-19	294	300	FYWAPTR
										940.468	940.45	-0.0179	-19	294	300	FYWAPTR	31	95.863
										1023.51	1023.49	-0.0203	-20	343	350	VYDDEVRK
										1023.51	1023.49	-0.0203	-20	343	350	VYDDEVRK	25	83.979
										1076.51	1076.49	-0.018	-17	56	63	QTDQDRWK
										1077.58	1077.51	-0.0697	-65	139	147	NFMTLPNIK
										1078.59	1078.56	-0.0294	-27	201	209	YREAADLIK
										1093.57	1093.52	-0.0521	-48	139	147	NFMTLPNIK			Oxidation (M)[3]
										1103.54	1103.51	-0.0284	-26	369	378	DGPVSFEQPK
										1150.51	1150.5	-0.0158	-14	446	455	NAENYDPTAR
										1150.51	1150.5	-0.0158	-14	446	455	NAENYDPTAR	52	99.965
										1228.6	1228.57	-0.033	-27	163	172	SFQCELVFAK			Carbamidomethyl (C)[4]
										1290.67	1290.63	-0.0407	-32	351	362	WVSSTGIENIGK
										1340.64	1340.63	-0.0092	-7	294	303	FYWAPTREDR
										1344.64	1344.64	0	0	291	300	MEKFYWAPTR			Oxidation (M)[1]
										1665.83	1665.8	-0.0322	-19	309	323	GIFQTDNISDESVIK
										1689.71	1689.84	0.1347	80	407	422	YMSEAALGDANSDAMK			Oxidation (M)[2]
										1698.79	1698.78	-0.0027	-2	430	445	GAQQGNLPVPEGCTDR			Carbamidomethyl (C)[13]
										1698.79	1698.78	-0.0027	-2	430	445	GAQQGNLPVPEGCTDR	123	100	Carbamidomethyl (C)[13]
										1709.8	1709.79	-0.0083	-5	64	78	GLAYDISDDQQDITR
										1709.8	1709.79	-0.0083	-5	64	78	GLAYDISDDQQDITR	65	99.998
										1712.76	1712.77	0.0173	10	213	227	MCCLFINDLDAGAGR			Carbamidomethyl (C)[2,3]
										1728.75	1728.73	-0.0221	-13	213	227	MCCLFINDLDAGAGR			Carbamidomethyl (C)[2,3], Oxidation (M)[1]
										1882.97	1882.98	0.0066	4	324	340	IVDTFPGQSIDFFGALR
										1882.97	1882.98	0.0066	4	324	340	IVDTFPGQSIDFFGALR	136	100
L106	193	gi|357145854	glucose-1-phosphate adenylyltransferase small subunit, chloroplastic/amyloplastic-like isoform 2	1:1:1.52:1.25:1.76:0.93:1.26:0:1.36	69	99.678	33	98.953	11	854.444	854.43	-0.0141	-17	201	208	ATAFGLMK			Oxidation (M)[7]
										972.467	972.451	-0.0164	-17	449	456	ETDGYFIK
										1017.6	1017.59	-0.0054	-5	367	375	IHHSVVGLR
										1017.6	1017.59	-0.0054	-5	367	375	IHHSVVGLR
										1025.59	1025.56	-0.0324	-32	261	268	HVMLQLLR			Oxidation (M)[3]
										1029.5	1029.48	-0.0198	-19	111	120	AYGSNIGGYK
										1032.55	1032.54	-0.0035	-3	331	339	SAPIYTQPR
										1074.62	1074.59	-0.0318	-30	215	223	IIEFAEKPK
										1256.71	1256.71	-0.0005	0	65	76	AKPAVPLGANYR
										1256.71	1256.71	-0.0005	0	65	76	AKPAVPLGANYR
										1341.71	1341.7	-0.0129	-10	437	448	IINVDNVQEAAR
										1384.69	1384.68	-0.011	-8	320	330	KPIPDFSFYDR
										1625.86	1625.86	-0.0052	-3	93	106	IYVLTQFNSASLNR	33	98.953
L107	194	gi|357149925	elongation factor Tu, chloroplastic-like	1:0.63:1.02:0.46:1.67:2.2:0:1.29:0.84	662	100	534	100	21	866.332	866.324	-0.0074	-9	427	433	MCMPGDR			Carbamidomethyl (C)[2]
										1067.61	1067.55	-0.0594	-56	377	385	FEAVVYVLK
										1105.53	1105.53	-0.0017	-2	353	361	GMQKEDIER
										1107.51	1107.53	0.0154	14	427	435	MCMPGDRIK			Carbamidomethyl (C)[2]
										1107.51	1107.53	0.0154	14	427	435	MCMPGDRIK			Carbamidomethyl (C)[2]
										1139.64	1139.62	-0.0183	-16	311	321	VGDPVDLVGIR
										1139.64	1139.62	-0.0183	-16	311	321	VGDPVDLVGIR	99	100
										1198.68	1198.68	-0.0004	0	460	471	TVGAGVINNIIQ
										1214.68	1214.64	-0.0456	-38	240	251	ALEALMATPGIK
										1307.58	1307.58	0.0022	2	109	119	YDEIDAAPEER
										1324.66	1324.63	-0.0243	-18	325	336	NATVTGVEMFQK
										1340.65	1340.61	-0.0379	-28	325	336	NATVTGVEMFQK			Oxidation (M)[9]
										1399.83	1399.74	-0.0934	-67	187	199	QVGVPSIVVFLNK
										1435.67	1435.66	-0.0147	-10	108	119	KYDEIDAAPEER
										1435.67	1435.66	-0.0147	-10	108	119	KYDEIDAAPEER	103	100
										1527.93	1527.86	-0.0694	-45	187	200	QVGVPSIVVFLNKK
										1673.85	1673.84	-0.0152	-9	337	352	TMDDAIAGDNVGLLLR
										1673.85	1673.84	-0.0152	-9	337	352	TMDDAIAGDNVGLLLR	115	100
										1689.85	1689.81	-0.0408	-24	337	352	TMDDAIAGDNVGLLLR			Oxidation (M)[2]
										1768.79	1768.77	-0.0197	-11	138	152	HYAHVDCPGHADYVK			Carbamidomethyl (C)[7]
										1797.89	1797.88	-0.0105	-6	122	137	GITINTATVEYETETR
										1797.89	1797.88	-0.0105	-6	122	137	GITINTATVEYETETR	122	100
										1809.97	1809.93	-0.0407	-22	71	87	TKPHVNIGTIGHVDHGK
										1859.92	1859.91	-0.0041	-2	436	451	MVVELIQPVACEQGMR			Carbamidomethyl (C)[11]
										1859.92	1859.91	-0.0041	-2	436	451	MVVELIQPVACEQGMR	96	100	Carbamidomethyl (C)[11]
										1875.91	1875.88	-0.0331	-18	436	451	MVVELIQPVACEQGMR			Carbamidomethyl (C)[11], Oxidation (M)[1]
L108	195	gi|357141869	aminoacylase-1-like	1:1.34:1.05:1.35:1.27:1.51:1.44:0.96:1.96	338	100	266	100	15	830.484	830.434	-0.0505	-61	241	247	SVEAIRR
										855.436	855.425	-0.0107	-13	34	39	FQEYLR
										876.421	876.411	-0.0104	-12	149	156	DAGFVPDR
										937.499	937.465	-0.0338	-36	250	257	TSQFDLVK
										1072.54	1072.52	-0.0154	-14	58	68	DQAAAAGLEAR
										1145.56	1145.55	-0.0051	-4	314	323	LAEEWAPSSR
										1338.69	1338.59	-0.0967	-72	250	261	TSQFDLVKSGEK
										1339.65	1339.61	-0.0414	-31	135	145	CVGMQYLEAIR			Carbamidomethyl (C)[1]
										1355.64	1355.61	-0.0364	-27	135	145	CVGMQYLEAIR			Carbamidomethyl (C)[1], Oxidation (M)[4]
										1371.63	1371.71	0.0867	63	229	240	LYDGSAMENLMK
										1403.62	1403.57	-0.0481	-34	229	240	LYDGSAMENLMK			Oxidation (M)[7,11]
										1405.73	1405.66	-0.0631	-45	301	312	MPPNVHIEALER
										1421.72	1421.69	-0.0271	-19	301	312	MPPNVHIEALER			Oxidation (M)[1]
										1477.91	1477.9	-0.0136	-9	69	82	TLEPAAGKPLLVLR
										1477.91	1477.9	-0.0136	-9	69	82	TLEPAAGKPLLVLR	90	100
										1527.77	1527.72	-0.0512	-34	262	275	SEGDVVSVNFAYLK
										1531.81	1531.8	-0.0161	-11	368	381	LSKPEIFPASTDAR
										1531.81	1531.8	-0.0161	-11	368	381	LSKPEIFPASTDAR	73	100
										1889.98	1889.97	-0.0037	-2	40	57	IDTAQPAPDYAAAVAFLR
										1889.98	1889.97	-0.0037	-2	40	57	IDTAQPAPDYAAAVAFLR	102	100
										2286.25	2286.25	0.0009	0	87	107	RPSLPSILLNSHTDVVPS
																EPK
L109	196	gi|357121199	UDP-arabinopyranose mutase 1-like	1:0:1.43:1.11:0.79:2.17:1.34:1.37:1.87	88	99.996	59	99.979	12	812.397	812.389	-0.0078	-10	83	89	ASCISFK			Carbamidomethyl (C)[3]
										839.441	839.436	-0.005	-6	159	165	GYPFSLR
										839.441	839.436	-0.005	-6	159	165	GYPFSLR
										879.388	879.365	-0.023	-26	308	314	ECDTVQK			Carbamidomethyl (C)[2]
										1201.64	1201.66	0.02	17	266	275	TGLPYLWHSK
										1254.61	1254.64	0.0303	24	315	324	CYISLSEQVR			Carbamidomethyl (C)[1]
										1430.59	1430.63	0.0426	30	244	254	YDDMWAGWCVK			Carbamidomethyl (C)[9]
										1501.7	1501.73	0.033	22	61	72	VPEGFDYELYNR
										1501.7	1501.73	0.033	22	61	72	VPEGFDYELYNR	59	99.979
										1671.68	1671.84	0.1581	95	315	326	CYISLSEQVREK			Carbamidomethyl (C)[1], Phospho (ST)[4],
																			Phospho (Y)[2]
										1729.79	1729.84	0.0505	29	209	223	GTLFPMCGMNLAFDR			Carbamidomethyl (C)[7]
										1729.79	1729.84	0.0505	29	209	223	GTLFPMCGMNLAFDR			Carbamidomethyl (C)[7]
										1842	1842	-0.0076	-4	1	19	MAGTVTVPGSSVPSTPLL
																K
										2094.05	2094.11	0.0576	28	224	243	TLIGPAMYFGLMGDGQPI
																GR
										2292.13	2292.2	0.0682	30	133	151	NLLSPSTPFFFNTLYDPY
																R
L111	215	gi|357141239	uncharacterized protein At4g01050,chloroplastic-like	1:1.49:0.7:1.05:0.48:0.68:0.69:1.25:1.2	189	100	144	100	12	845.461	845.42	-0.0415	-49	330	336	ELVDEIK
										872.447	872.44	-0.007	-8	156	163	EVGSPDIR
										878.473	878.46	-0.0133	-15	305	311	LLYAQDR
										1288.66	1288.62	-0.0477	-37	222	234	AAFAVKDGAEGPR
										1368.68	1368.63	-0.0521	-38	314	324	TLQQIDDFFNK
										1413.76	1413.71	-0.0478	-34	337	350	EIGQALLPSSGDVK
										1496.77	1496.73	-0.0449	-30	314	325	TLQQIDDFFNKK
										1496.77	1496.73	-0.0449	-30	314	325	TLQQIDDFFNKK	72	100
										1499.74	1499.73	-0.0113	-8	235	247	GWQSSNLPWTAPR
										1612.92	1612.81	-0.101	-63	190	203	LKDPENTTLIILDK
										1722.87	1722.82	-0.053	-31	169	184	AVAVPYDGEDKNGFLK
										1849.04	1849.02	-0.0205	-11	137	152	LLEEPDAQLVDIRPLK	73	100
										2240.2	2240.15	-0.0478	-21	330	350	ELVDEIKEIGQALLPSSGD
																VK
L112	217	gi|193075564	ATPase beta subunit (chloroplast)	1:1.18:0.37:0.27:0.61:0:0.49:0.62:0.45	1090	100	824	100	25	873.515	873.471	-0.0445	-51	391	397	VKETLQR
										975.562	975.517	-0.0454	-47	168	178	IGLFGGAGVGK
										1007.58	1007.53	-0.0455	-45	146	154	LSIFETGIK
										1191.63	1191.59	-0.0391	-33	135	145	SAPAFIELDTK
										1201.71	1201.67	-0.0374	-31	155	164	VVDLLAPYRR	44	78.526
										1201.71	1201.67	-0.0374	-31	155	164	VVDLLAPYRR
										1254.58	1254.55	-0.0361	-29	76	87	AVAMSATDGLMR			Oxidation (M)[4,11]
										1257.52	1257.58	0.0584	46	208	217	EGNDLYMEMR
										1289.51	1289.48	-0.0342	-27	208	217	EGNDLYMEMR			Oxidation (M)[7,9]
										1328.67	1328.64	-0.0307	-23	192	205	AHGGVSVFGGVGER	128	100
										1328.67	1328.64	-0.0307	-23	192	205	AHGGVSVFGGVGER
										1416.69	1416.66	-0.0283	-20	379	390	IVGNEHYETAQR	91	100
										1416.69	1416.66	-0.0283	-20	379	390	IVGNEHYETAQR
										1433.77	1433.75	-0.0209	-15	278	291	FVQAGSEVSALLGR	119	100
										1433.77	1433.75	-0.0209	-15	278	291	FVQAGSEVSALLGR
										1471.76	1471.73	-0.033	-22	249	261	VGLTALTMAEYFR
										1487.76	1487.73	-0.025	-17	249	261	VGLTALTMAEYFR	12	0	Oxidation (M)[8]
										1487.76	1487.73	-0.025	-17	249	261	VGLTALTMAEYFR			Oxidation (M)[8]
										1492.82	1492.75	-0.068	-46	266	277	QDVLLFIDNIFR
										1530.67	1530.69	0.0177	12	206	217	TREGNDLYMEMR			Oxidation (M)[9]
										1535.86	1535.83	-0.0324	-21	40	52	LPYIYNALVVQSR
										1546.66	1546.64	-0.0254	-16	206	217	TREGNDLYMEMR			Oxidation (M)[9,11]
										1601.81	1601.78	-0.0288	-18	232	246	VALVYGQMNEPPGAR
										1617.81	1617.78	-0.0256	-16	232	246	VALVYGQMNEPPGAR	46	85.78	Oxidation (M)[8]
										1617.81	1617.78	-0.0256	-16	232	246	VALVYGQMNEPPGAR			Oxidation (M)[8]
										1712.88	1712.85	-0.0269	-16	3	18	TNPTTSRPGVSPIEEK	53	97.036
										1712.88	1712.85	-0.0269	-16	3	18	TNPTTSRPGVSPIEEK
										1868.98	1868.92	-0.0607	-32	2	18	RTNPTTSRPGVSPIEEK
										1885.95	1885.93	-0.0229	-12	58	73	QINVTCEVQQLLGNNR			Carbamidomethyl (C)[6]
										1949.05	1949.02	-0.0337	-17	262	277	DVNKQDVLLFIDNIFR
										2061.03	2061.03	-0.0063	-3	360	378	GIYPAVDPLDSTSTMLQP
																R
										2077.03	2077.02	-0.0044	-2	360	378	GIYPAVDPLDSTSTMLQP	38	10.894	Oxidation (M)[15]
																R
										2077.03	2077.02	-0.0044	-2	360	378	GIYPAVDPLDSTSTMLQP			Oxidation (M)[15]
																R
										2097.1	2097.08	-0.0244	-12	88	109	GMEVIDTGAPLSVPVGG
																ATLGR
										2113.1	2113.08	-0.0114	-5	88	109	GMEVIDTGAPLSVPVGG	104	100	Oxidation (M)[2]
																ATLGR
										2113.1	2113.08	-0.0114	-5	88	109	GMEVIDTGAPLSVPVGG			Oxidation (M)[2]
																ATLGR
										2298.07	2298.08	0.0044	2	292	312	MPSAVGYQPTLSTEMGS			Oxidation (M)[1]
																LQER
										2314.07	2314.09	0.0195	8	292	312	MPSAVGYQPTLSTEMGS			Oxidation (M)[1,15]
																LQER
										2318.14	2318.13	-0.0102	-4	226	246	NIEESKVALVYGQMNEPP			Oxidation (M)[14]
																GAR
										2416.19	2416.18	-0.0132	-5	53	73	DTADKQINVTCEVQQLLG	200	100	Carbamidomethyl (C)[11]
																NNR
										2416.19	2416.18	-0.0132	-5	53	73	DTADKQINVTCEVQQLLG			Carbamidomethyl (C)[11]
																NNR
										2694.39	2694.4	0.0097	4	110	134	IFNVLGEPVDNLGPVDSS
																ATFPIHR
L113	219	gi|194033157	ribulose-1,5-bisphosphate carboxylase/oxygenase large subunit	1:1.15:1.22:1.38:0.24:0.46:0:1.13:0.72	183	100	88	100	15	830.437	830.424	-0.0126	-15	440	446	EGNEIIR
										914.405	914.363	-0.0422	-46	306	312	NHGMHFR			Oxidation (M)[4]
										928.467	928.422	-0.0451	-49	296	303	AMHAVIDR			Oxidation (M)[2]
										971.407	971.387	-0.0206	-21	188	194	ACYECLR			Carbamidomethyl (C)[2,5]
										985.579	985.488	-0.0906	-92	132	139	ALRLEDLR
										1021.53	1021.5	-0.0277	-27	33	41	DTDILAAFR
										1021.53	1021.5	-0.0277	-27	33	41	DTDILAAFR	27	76.567
										1116.58	1116.56	-0.0182	-16	422	431	VALEACVQAR			Carbamidomethyl (C)[6]
										1116.58	1116.56	-0.0182	-16	422	431	VALEACVQAR			Carbamidomethyl (C)[6]
										1170.56	1170.61	0.0499	43	304	312	QKNHGMHFR			Oxidation (M)[6]
										1170.56	1170.61	0.0499	43	304	312	QKNHGMHFR			Oxidation (M)[6]
										1187.66	1187.63	-0.0342	-29	286	295	DNGLLLHIHR
										1187.66	1187.63	-0.0342	-29	286	295	DNGLLLHIHR	23	33.037
										1275.73	1275.7	-0.0321	-25	340	350	EITLGFVDLLR
										1407.67	1407.6	-0.072	-51	22	32	LTYYTPEYETK
										1465.72	1465.74	0.0149	10	320	334	MSGGDHIHAGTVVGK
										1465.75	1465.74	-0.018	-12	147	159	TFQGPPHGIQVER	40	98.876
										1502.85	1502.81	-0.0394	-26	165	177	YGRPLLGCTIKPK			Carbamidomethyl (C)[8]
										2185.98	2185.91	-0.0742	-34	195	213	GGLDFTKDDENVNSQPFMR			Oxidation (M)[18]
L114	224	gi|357113428	Probable mitochondrial-processing peptidase subunit beta-like	1:4.4:2.95:3.12:1.86:1.14:1.26:1.26:1.75	568	100	467	100	25	862.514	862.555	0.0402	47	466	472	QLLIYGR
										862.514	862.555	0.0402	47	466	472	QLLIYGR	32	90.598
										900.526	900.558	0.0316	35	213	219	ERDVILR
										941.541	941.581	0.0392	42	184	191	VLDKDVPR
										960.555	960.539	-0.016	-17	278	287	MVITAAGAVK
										962.476	962.526	0.0491	51	48	55	APLMPYDR
										970.568	970.607	0.0389	40	98	106	VTTLPNGLR
										978.471	978.51	0.039	40	48	55	APLMPYDR			Oxidation (M)[4]
										978.471	978.51	0.039	40	48	55	APLMPYDR	34	93.062	Oxidation (M)[4]
										1003.47	1003.51	0.0384	38	176	183	EQTTYYAK
										1004.54	1004.55	0.0174	17	107	116	VATESSLAAR
										1019.54	1019.58	0.0373	37	66	73	RLEHPDPR
										1019.54	1019.58	0.0373	37	66	73	RLEHPDPR	47	99.699
										1055.62	1055.66	0.0357	34	474	482	IPIPELFAR
										1055.62	1055.66	0.0357	34	474	482	IPIPELFAR	74	100
										1072.52	1072.56	0.0378	35	373	381	HMGSELVQR			Oxidation (M)[2]
										1086.58	1086.61	0.035	32	483	492	IDAVDPSTIR
										1211.73	1211.76	0.0349	29	473	482	RIPIPELFAR
										1211.73	1211.76	0.0349	29	473	482	RIPIPELFAR	41	98.758
										1240.66	1240.69	0.0312	25	400	411	DTGLFGVYAVAK
										1332.69	1332.72	0.0331	25	117	129	TATVGVWIDAGSR
										1332.69	1332.72	0.0331	25	117	129	TATVGVWIDAGSR	55	99.95
										1752.89	1752.91	0.0182	10	117	132	TATVGVWIDAGSRYEK
										1831.88	1831.89	0.0146	8	133	148	DSQAGVAHFVEHMLFK			Oxidation (M)[13]
										1989.86	1989.89	0.029	15	412	428	ADCLDDLAFAIMQEMSK			Carbamidomethyl (C)[3], Oxidation (M)[12,15]
										1997.03	1997.03	0.0034	2	447	465	SSIQLHLDGSTAVVEDIG
																R
										1998.05	1998.05	-0.0012	-1	192	209	ALEVLADILQNSNLAEER
										1998.05	1998.05	-0.0012	-1	192	209	ALEVLADILQNSNLAEER	85	100
										2127.11	2127.12	0.0095	4	278	297	MVITAAGAVKHEDIVEQA			Oxidation (M)[1]
																TK
										2216.15	2216.14	-0.0044	-2	77	97	YASPVPAHVDHTAILAAP
																ETR
										2216.15	2216.14	-0.0044	-2	77	97	YASPVPAHVDHTAILAAP	99	100
																ETR
										2316.05	2316.17	0.1179	51	130	148	YEKDSQAGVAHFVEHML			Phospho (Y)[1]
																FK
										2402.16	2402.14	-0.0181	-8	154	175	TAGQLEQEIEDIGGHLNA
																YTSR
										2685.29	2685.29	-0.0008	0	302	326	LSTDPTTTSMLVDKEPAS			Oxidation (M)[10]
																FTGSEVR
L115	228	gi|357147757	uncharacterized protein LOC100838814	1:1.76:1.36:1.26:1.27:0.51:1.22:0.35:1.58	348	100	247	100	20	807.367	807.333	-0.0335	-41	440	446	GDIESMR
										823.361	823.298	-0.0635	-77	440	446	GDIESMR			Oxidation (M)[6]
										832.489	832.438	-0.0506	-61	92	98	KLSTIDR
										881.436	881.37	-0.0662	-75	412	418	TQEVYNK
										939.497	939.422	-0.0747	-80	84	91	TAMQFVVK			Oxidation (M)[3]
										972.572	972.496	-0.0767	-79	401	408	TELQQLLK
										972.572	972.496	-0.0767	-79	401	408	TELQQLLK	37	98.962
										1021.53	1021.48	-0.0582	-57	355	363	TVTMITEAR
										1037.53	1037.45	-0.0765	-74	355	363	TVTMITEAR			Oxidation (M)[4]
										1158.56	1158.49	-0.0787	-68	36	45	EAPLEENTQK
										1214.63	1214.6	-0.0302	-25	82	91	MKTAMQFVVK			Oxidation (M)[1,5]
										1248.6	1248.63	0.0342	27	364	375	AMADGQKLGDAR			Oxidation (M)[2]
										1266.67	1266.6	-0.0644	-51	99	110	LSIVTFSDAASR
										1266.67	1266.6	-0.0644	-51	99	110	LSIVTFSDAASR	77	100
										1358.68	1358.6	-0.0858	-63	302	313	GADILEVTYSYK
										1358.68	1358.6	-0.0858	-63	302	313	GADILEVTYSYK	30	95.21
										1373.74	1373.68	-0.0667	-49	318	330	LFDAPPATVTVSR
										1373.74	1373.68	-0.0667	-49	318	330	LFDAPPATVTVSR	103	100
										1401.75	1401.65	-0.0981	-70	111	122	LCPLRQITDASK			Carbamidomethyl (C)[2]
										1464.7	1464.63	-0.0732	-50	46	59	VMLELTGGDSTADR
										1480.69	1480.6	-0.0919	-62	46	59	VMLELTGGDSTADR			Oxidation (M)[2]
										1533.75	1533.68	-0.0705	-46	161	174	VVGVMLMSDGQQNR
										1549.75	1549.65	-0.0986	-64	161	174	VVGVMLMSDGQQNR			Oxidation (M)[5]
										1552.89	1552.81	-0.0799	-51	288	301	VIVDLLLPAIESDR
										1565.74	1565.64	-0.1035	-66	161	174	VVGVMLMSDGQQNR			Oxidation (M)[5,7]
										1565.74	1565.64	-0.1035	-66	161	174	VVGVMLMSDGQQNR			Oxidation (M)[5,7]
L116	229	gi|357167236	ruBisCO large subunit-binding protein subunit alpha, chloroplastic-like	1:2.15:1.7:1.07:1.83:0.5:1.26:1.89:1.4	551	100	434	100	22	816.482	816.422	-0.0602	-74	255	261	VLITDQK
										836.415	836.356	-0.0594	-71	41	47	DIAFDQK
										843.53	843.471	-0.0586	-69	407	415	LSGGVAVIK
										857.509	857.453	-0.0563	-66	475	482	LGADIIQK
										886.499	886.445	-0.0538	-61	50	58	AALQAGVEK
										898.572	898.515	-0.0569	-63	304	312	GIINVAAIK
										1043.58	1043.54	-0.0478	-46	84	93	VVNDGVTIAR
										1043.58	1043.54	-0.0478	-46	84	93	VVNDGVTIAR	52	99.962
										1050.52	1050.47	-0.0466	-44	246	254	SVVEFENAR
										1050.52	1050.47	-0.0466	-44	246	254	SVVEFENAR	48	99.916
										1143.49	1143.45	-0.0434	-38	466	474	ETIEDHDER
										1167.68	1167.64	-0.0482	-41	59	70	LANAVGVTLGPR
										1167.68	1167.64	-0.0482	-41	59	70	LANAVGVTLGPR	93	100
										1220.62	1220.54	-0.0714	-58	73	83	NVVLDEYGSPK
										1220.62	1220.54	-0.0714	-58	73	83	NVVLDEYGSPK	70	100
										1290.62	1290.57	-0.049	-38	416	427	VGAATETELEDR
										1314.73	1314.64	-0.0899	-68	158	169	TVQGLIAELENK
										1495.78	1495.69	-0.0883	-59	233	245	GYISPQFVTNLEK
										1495.78	1495.69	-0.0883	-59	233	245	GYISPQFVTNLEK	60	99.995
										1515.67	1515.59	-0.0796	-53	387	399	ELSETDSIYDSEK
										1553.89	1553.83	-0.0613	-39	267	279	EIIPLLEQTTQLR
										1553.89	1553.83	-0.0613	-39	267	279	EIIPLLEQTTQLR	88	100
										1684	1683.9	-0.0956	-57	137	153	LGILSVTSGANPVSLKK
										1709.78	1709.72	-0.0596	-35	116	132	TNDSAGDGTTTACVLAR			Carbamidomethyl (C)[13]
										1753.93	1753.87	-0.0597	-34	94	110	AIELANPMENAGAALIR
										1759	1758.91	-0.0892	-51	322	338	AVLQDIAIVTGAEFLAK
L117	233	gi|357110700	chaperonin 60 subunit beta 1,chloroplastic-like	1:0.8:0.9:0.72:0.6:0.92:0.48:0.81:0.9	562	100	423	100	25	856.536	856.476	-0.0608	-71	127	134	LVRQAAAK
										857.52	857.474	-0.0459	-54	69	76	KLQAGVNK
										864.465	864.424	-0.0409	-47	501	507	ALCYPLK			Carbamidomethyl (C)[3]
										888.479	888.423	-0.0552	-62	524	531	VLSNDNVK
										929.567	929.496	-0.0708	-76	180	187	ALVEELKK
										959.516	959.484	-0.0318	-33	226	234	GVVTLEEGR
										959.516	959.484	-0.0318	-33	226	234	GVVTLEEGR	36	98.584
										1020.57	1020.52	-0.0419	-41	500	507	RALCYPLK			Carbamidomethyl (C)[4]
										1043.58	1043.55	-0.0321	-31	103	112	IVNDGVTVAR
										1043.58	1043.55	-0.0321	-31	103	112	IVNDGVTVAR	46	99.865
										1087.61	1087.58	-0.0271	-25	225	234	KGVVTLEEGR
										1087.61	1087.58	-0.0271	-25	225	234	KGVVTLEEGR	11	0
										1175.47	1175.51	0.0419	36	264	272	MTTEYENCK			Carbamidomethyl (C)[8]
										1182.71	1182.65	-0.0616	-52	77	88	LADLVGVTLGPK
										1182.71	1182.65	-0.0616	-52	77	88	LADLVGVTLGPK	63	99.997
										1191.47	1191.41	-0.0557	-47	264	272	MTTEYENCK			Carbamidomethyl (C)[8], Oxidation (M)[1]
										1229.68	1229.63	-0.0531	-43	447	457	LRVEDALNATK
										1245.57	1245.52	-0.0501	-40	558	568	CCLEHAASVAK			Carbamidomethyl (C)[1,2]
										1284.72	1284.68	-0.0397	-31	285	295	DLINVLEEAIR
										1289.66	1289.64	-0.0193	-15	356	367	DEVGLSLDKADK
										1309.76	1309.72	-0.034	-26	160	172	VIAAGANPVQITR
										1309.76	1309.72	-0.034	-26	160	172	VIAAGANPVQITR	101	100
										1505.72	1505.65	-0.0681	-45	251	263	GYISPYFVTDSEK
										1631.81	1631.77	-0.0445	-27	479	492	VDAIKDTLENEEQK
										1700.9	1700.86	-0.0434	-26	458	474	AAVEEGIVVGGGCTLLR			Carbamidomethyl (C)[13]
										1700.9	1700.86	-0.0434	-26	458	474	AAVEEGIVVGGGCTLLR	163	100	Carbamidomethyl (C)[13]
L118	234	gi|357146493	Chaperonin CPN60-2, mitochondrial-like	1:0.83:0.75:0.39:0.53:0.58:0.33:0.81:0.64	571	100	403	100	33	847.406	847.396	-0.0093	-11	309	316	APGFGENR
										847.406	847.396	-0.0093	-11	309	316	APGFGENR	59	99.971
										854.535	854.475	-0.0595	-70	523	530	VGIIDPLK
										857.52	857.519	-0.001	-1	396	402	LQERLAK
										872.509	872.5	-0.0092	-11	188	195	EIGELIAK
										880.525	880.503	-0.0224	-25	267	274	VLELAHAK
										894.468	894.457	-0.0113	-13	90	96	SIEFKDR
										894.468	894.457	-0.0113	-13	90	96	SIEFKDR	29	75.213
										911.429	911.42	-0.0092	-10	129	136	AIFSEGCK			Carbamidomethyl (C)[7]
										911.429	911.42	-0.0092	-10	129	136	AIFSEGCK	36	94.821	Carbamidomethyl (C)[7]
										975.501	975.493	-0.0077	-8	309	317	APGFGENRK
										975.501	975.493	-0.0077	-8	309	317	APGFGENRK	16	0
										988.583	988.571	-0.0117	-12	258	266	ISNLPAFVK
[truncated: 526 more rows]

## Sheet: Table S4
Table S4. Gene-specific primers used for qRT-PCR analysis
Spot No	Accession No	Protein Name	Forward primer (5’-3’)	Reverse primer (5’-3’)	Amplicon length (bp)	R2	Amplification efficiency (%)	SamDC amplification efficiency (%)
L54	gi|357118054	14-3-3-like protein A-like	CCATTGAGCAGAAGGAGGAG	GTCCAGAAGCTTGAGGATGC	122	0.999	91.8	94.7
L38	gi|357138100	ATP synthase delta chain, chloroplastic-like	CTCGGAGTTCTTCGACAACC	CACGTTGAGGAAGTTGGACA	112	0.997	94.7	93
L94	gi|357133147	Phosphoglycerate kinase, chloroplastic-like isoform 1	CATCCCCACCATCAAGTACC	TCATCTGCTTTTTGCACCTG	156	0.999	92.4	92.4
L93	gi|357114230	glyceraldehyde-3-phosphate dehydrogenase B, chloroplastic-like	ACATCCAGGTCGTCTCCAAC	TCATGGTCATAGCCCTCCTC	217	0.998	93.8	92
L33	gi|357149358	2-Cys peroxiredoxin BAS1,chloroplastic-like	CCATTGGACTTCACCTTCGT	AGATGGGAAAACACGCTGTC	122	0.999	93.1	95.4
L69	gi|357147655	Quinone oxidoreductase-like protein At1g23740, chloroplastic-like	TTGTGGTCACCTCTGATGGA	AGTGGCTCTCCCAGTCTCAA	149	0.997	93.6	93.8
L121	gi|357123383	ATP-dependent zinc metalloprotease FTSH 2, chloroplastic-like	ATCGGGATCTGAGTTTGTGG	TTGCTCCCTTTCATCATTCC	172	0.999	98.9	93
L99	gi|357149925	elongation factor Tu, chloroplastic-like	CCCAGCATTGTTGTTTTCCT	CGTCGTCACCATTGTATTCG	118	0.999	95.4	93.9
L118	gi|357146493	Chaperonin CPN60-2, mitochondrial-like	GCGGTTGATGATGTTGTGAC	CACCAATTTCCCTCTCTCCA	112	0.996	105.6	92.8
R136	gi|357118054	14-3-3-like protein A-like	CCATTGAGCAGAAGGAGGAG	GTCCAGAAGCTTGAGGATGC	122	0.998	93.2	96.5
R3	gi|486172011	NDPK2	TGTCCTCCAAGCCATTCTTC	AGGGCAATCTCCTTCCTAGC	232	0.998	97.5	96
R20	gi|357134081	triosephosphate isomerase, cytosolic-like	AAAGCGATTGCTGCAAAGAT	GTCTTGAGCCACTCCCTGAG	140	0.998	91.7	97.7
R119	gi|357144527	glyceraldehyde-3-phosphate dehydrogenase, cytosolic-like	GGTGCCAAGAAGGTTGTCAT	GTGGTGCAGCTAGCATTTGA	119	0.998	98.1	94.4
R13	gi|357149358	2-Cys peroxiredoxin BAS1,chloroplastic-like	CCATTGGACTTCACCTTCGT	AGATGGGAAAACACGCTGTC	122	0.998	80.8	93.6
R14	gi|357126684	glutathione S-transferase 3-like	GTGTTCCAGCTGCTCATCAA	CTTCCCCAGCATGAACAGAT	198	0.997	100.6	96.3
R5	gi|357121554	superoxide dismutase [Cu-Zn] 4A-like	GTGTCAAGGGCACCATCTTT	GTGTGGTCCAGTTGACATGC	149	0.998	97.4	94.5
R143	gi|357149201	chaperone protein ClpC1,chloroplastic-like	GGGTTTGTGGCTGTTGAGAT	GTGCTTTCACCAACCATCCT	224	0.995	98.9	93.6
R115	gi|357121604	elongation factor 1-beta-like isoform 2	CAAGCCTGCCAAGAAGAAAG	CACGAGATCATCCACAATCG	208	0.999	95.5	96.9

## Sheet: Table S5
Root	Leaf	Accession No.	Protein Name
R27	L113	gi|357110873	Transketolase, chloroplastic-like
R6	L11	gi|357112766	L-ascorbate peroxidase 1, cytosolic-like
R136	L54	gi|357118054	14-3-3-like protein A-like
R2	L117	gi|357118199	NADH dehydrogenase [ubiquinone] iron-sulfur protein 1, mitochondrial-like
R54	L52	gi|357119387	glycine-rich RNA-binding protein blt801-like
R83	L42	gi|357121199	UDP-arabinopyranose mutase 1-like
R84	L10	gi|357121373	L-ascorbate peroxidase 2, cytosolic-like
R45	L119	gi|357125604	2,3-bisphosphoglycerate-independent phosphoglycerate mutase-like
R73	L33	gi|357132009	S-adenosylmethionine synthase 1-like
R111	L106	gi|357135759	isocitrate dehydrogenase [NADP], chloroplastic-like
R119	L64	gi|357144446	fructokinase-2-like
R60	L143	gi|357146638	malate dehydrogenase, cytoplasmic-like
R25	L13	gi|357149358	2-Cys peroxiredoxin BAS1,chloroplastic-like
R59	L93	gi|357151070	Isoflavone reductase homolog IRL-like
R1	L108	gi|357152879	glycine-rich RNA-binding protein blt801-like
